# Supplementary material for: Crystal structure of aqua­bis­[2-(1H-benzimidazol-2-yl-κN 3)aniline-κN]zinc dinitrate
Source: Acta Crystallogr E Crystallogr Commun. 2015 Mar 14;71(Pt 4):m85–6. doi: 10.1107/S2056989015004636 (PMC4438813; doi:10.1107/S2056989015004636)
Supplement: Supplementary file 1 [file e-71-00m85-sup1.cif]

##############################################################################
#                                                                            #
# This CIF contains the data in a paper accepted for publication in          #
# Acta Crystallographica Section E. It conforms to the requirements of       #
# Notes for Authors for Acta Crystallographica Section E, and has been       #
# peer reviewed under the auspices of the IUCr Commission on Journals.       #
#                                                                            #
# Full details of the Crystallographic Information File format               #
# are given in the paper "The Crystallographic Information File (CIF):       #
# a New Standard Archive File for Crystallography" by S. R. Hall, F. H.      #
# Allen and I. D. Brown [Acta Cryst. (1991), A47, 655-685].                  #
#                                                                            #
# The current version of the core CIF dictionary is obtainable from          #
# ftp://ftp.iucr.org/pub/cif_core.dic.                                       #
#                                                                            #
# Software is freely available for graphical display of the structure(s)     #
# in this CIF. For information consult the CIF software page                 #
# http://www.iucr.org/resources/cif/software.                                #
#                                                                            #
# This file may be used for bona fide research purposes within the           #
# scientific community so long as proper attribution is given to the journal # 
# article from which it was obtained.                                        #
#                                                                            #
##############################################################################
data_global
_audit_creation_method     'WinGX routine CIF_UPDATE'
_audit_conform_dict_name     cif_core.dic
_audit_conform_dict_version     2.4.3
_journal_data_validation_number     ?
_journal_date_recd_electronic     2015-03-01
_journal_date_accepted     2015-03-05
_journal_name_full     'Acta Crystallographica, Section E'
_journal_year     2015
_journal_volume     71
_journal_issue      4
_journal_page_first     m85
_journal_page_last     m86
_journal_paper_category     HM
_journal_paper_doi     10.1107/S2056989015004636
_journal_coeditor_code     TK5361
_publ_contact_author_name     'Sung Kwon Kang'
_publ_contact_author_address
;
Department of Chemistry
Chungnam National University
Daejeon 305-764
Republic of Korea
;
_publ_contact_author_email     skkang@cnu.ac.kr
_publ_contact_author_fax      8E307(4)
_publ_contact_author_phone      8E307(4)
_publ_section_title
;
Crystal structure of
aquabis[2-(1<i>H</i>-benzimidazol-2-yl-\k<i>N</i>^3^)aniline-\k<i>N</i>]zinc
dinitrate
;
loop_
    _publ_author_name
    _publ_author_footnote
    _publ_author_address
    'Kim, Yongtae' ?
;
Department of Chemistry,
Chungnam National University,
Daejeon 305-764,
Republic of Korea
;
    'Kang, Sung Kwon' ?
;
Department of Chemistry,
Chungnam National University,
Daejeon 305-764,
Republic of Korea
;
_publ_section_synopsis     .
data_I
_database_code_depnum_ccdc_archive 'CCDC 1052527'
_audit_creation_method     'WinGX routine CIF_UPDATE'
_chemical_name_systematic
;\
Aquabis[2-(1<i>H</i>-benzimidazol-2-yl-\k<i>N</i>^3^)aniline-\
\k<i>N</i>]zinc dinitrate
;
_chemical_formula_moiety     'C26 H24 N6 O Zn 2+, 2(N O3 -)'
_chemical_formula_sum     'C26 H24 N8 O7 Zn'
_chemical_formula_iupac     '[Zn (C13 H11 N3)2 (H2 O1)] (N O3)2'
_chemical_formula_weight     625.9
_symmetry_cell_setting     monoclinic
_symmetry_space_group_name_H-M     'C 2/c'
_symmetry_space_group_name_Hall     '-C 2yc'
loop_
    _space_group_symop_operation_xyz
    'x, y, z'
    '-x, y, -z+1/2'
    'x+1/2, y+1/2, z'
    '-x+1/2, y+1/2, -z+1/2'
    '-x, -y, -z'
    'x, -y, z-1/2'
    '-x+1/2, -y+1/2, -z'
    'x+1/2, -y+1/2, z-1/2'
_cell_length_a     16.2892(9)
_cell_length_b     15.0782(8)
_cell_length_c     11.6840(6)
_cell_angle_alpha     90
_cell_angle_beta     110.0178(8)
_cell_angle_gamma     90
_cell_volume     2696.4(2)
_cell_formula_units_Z     4
_cell_measurement_reflns_used     6738
_cell_measurement_theta_min     2.66
_cell_measurement_theta_max     28.02
_cell_measurement_temperature     296(2)
_exptl_crystal_description     block
_exptl_crystal_colour     yellow
_exptl_crystal_size_max     0.21
_exptl_crystal_size_mid     0.2
_exptl_crystal_size_min     0.18
_exptl_crystal_density_diffrn     1.542
_exptl_crystal_F_000     1288
_exptl_absorpt_coefficient_mu     0.973
_exptl_absorpt_correction_type     multi-scan
_exptl_absorpt_process_details
;
(SADABS; Bruker, 2002)
;
_exptl_absorpt_correction_T_min     0.546
_exptl_absorpt_correction_T_max     0.726
_exptl_special_details     ?
_diffrn_ambient_temperature     296(2)
_diffrn_radiation_type     MoK\a
_diffrn_radiation_wavelength     0.71073
_diffrn_measurement_device_type     'Bruker SMART CCD area-detector'
_diffrn_measurement_method     '\f and \w scans'
_diffrn_reflns_number     13558
_diffrn_reflns_av_R_equivalents     0.0203
_diffrn_reflns_theta_min     1.896
_diffrn_reflns_theta_max     28.295
_diffrn_reflns_theta_full     25.242
_diffrn_measured_fraction_theta_max     0.998
_diffrn_measured_fraction_theta_full     1
_diffrn_reflns_limit_h_min     -21
_diffrn_reflns_limit_h_max     21
_diffrn_reflns_limit_k_min     -19
_diffrn_reflns_limit_k_max     20
_diffrn_reflns_limit_l_min     -15
_diffrn_reflns_limit_l_max     11
_refine_special_details     ?
_reflns_number_total     3347
_reflns_number_gt     3007
_reflns_threshold_expression     I>2\s(I)
_refine_ls_structure_factor_coef     Fsqd
_refine_ls_matrix_type     full
_refine_ls_R_factor_all     0.0317
_refine_ls_R_factor_gt     0.0273
_refine_ls_wR_factor_ref     0.078
_refine_ls_goodness_of_fit_ref     1.063
_refine_ls_restrained_S_all     1.063
_refine_ls_number_reflns     3347
_refine_ls_number_parameters     207
_refine_ls_number_restraints     0
_refine_ls_hydrogen_treatment     mixed
_refine_ls_weighting_scheme     calc
_refine_ls_weighting_details
              'w=1/[\s^2^(Fo^2^)+(0.0439P)^2^+1.0441P] where P=(Fo^2^+2Fc^2^)/3'
_atom_sites_solution_hydrogens     mixed
_refine_ls_shift/su_max     0
_refine_ls_shift/su_mean     0
_refine_diff_density_max     0.346
_refine_diff_density_min     -0.201
_refine_ls_extinction_method     none
loop_
    _atom_type_symbol
    _atom_type_description
    _atom_type_scat_dispersion_real
    _atom_type_scat_dispersion_imag
    _atom_type_scat_source
    C C 0.0033 0.0016 'International Tables Vol C Tables 4.2.6.8 and 6.1.1.4'
    H H 0 0 'International Tables Vol C Tables 4.2.6.8 and 6.1.1.4'
    N N 0.0061 0.0033 'International Tables Vol C Tables 4.2.6.8 and 6.1.1.4'
    O O 0.0106 0.006 'International Tables Vol C Tables 4.2.6.8 and 6.1.1.4'
    Zn Zn 0.2839 1.4301 'International Tables Vol C Tables 4.2.6.8 and 6.1.1.4'
_computing_data_collection
;
SMART (Bruker, 2002)
;
_computing_cell_refinement
;
SAINT (Bruker, 2002)
;
_computing_data_reduction
;
SAINT (Bruker, 2002)
;
_computing_structure_solution
;
SHELXS2013 (Sheldrick, 2008)
;
_computing_structure_refinement
;
SHELXL2013 (Sheldrick, 2015)
;
_computing_molecular_graphics
;
ORTEP-3 for Windows (Farrugia, 2012)
;
_computing_publication_material
;
WinGX (Farrugia, 2012)
;
loop_
    _atom_site_type_symbol
    _atom_site_label
    _atom_site_fract_x
    _atom_site_fract_y
    _atom_site_fract_z
    _atom_site_U_iso_or_equiv
    _atom_site_adp_type
    _atom_site_calc_flag
    _atom_site_occupancy
    _atom_site_disorder_assembly
    _atom_site_disorder_group
    Zn Zn1 0.5 0.15270(2) 0.25 0.03249(9) Uani d 1 . .
    N N2 0.59261(7) 0.22530(8) 0.37818(10) 0.0317(2) Uani d 1 . .
    C C3 0.61501(9) 0.22740(10) 0.50420(12) 0.0331(3) Uani d 1 . .
    C C4 0.60111(11) 0.16542(11) 0.58370(15) 0.0436(4) Uani d 1 . .
    H H4 0.5726 0.1121 0.5556 0.052 Uiso calc 1 . .
    C C5 0.63145(12) 0.18640(14) 0.70620(15) 0.0522(4) Uani d 1 . .
    H H5 0.6242 0.1458 0.7619 0.063 Uiso calc 1 . .
    C C6 0.67293(11) 0.26740(13) 0.74848(14) 0.0499(4) Uani d 1 . .
    H H6 0.6914 0.2797 0.8314 0.06 Uiso calc 1 . .
    C C7 0.68716(10) 0.32919(11) 0.67076(14) 0.0413(3) Uani d 1 . .
    H H7 0.7143 0.3831 0.6989 0.05 Uiso calc 1 . .
    C C8 0.65875(9) 0.30678(10) 0.54755(12) 0.0338(3) Uani d 1 . .
    N N9 0.66310(9) 0.35081(9) 0.44630(12) 0.0348(3) Uani d 1 . .
    H H9 0.6898(13) 0.3906(14) 0.4450(18) 0.045(5) Uiso d 1 . .
    C C10 0.62329(8) 0.29990(9) 0.34760(12) 0.0309(3) Uani d 1 . .
    C C11 0.61314(9) 0.32625(10) 0.22259(13) 0.0346(3) Uani d 1 . .
    C C12 0.61377(12) 0.41579(12) 0.19286(16) 0.0496(4) Uani d 1 . .
    H H12 0.6228 0.4586 0.2533 0.059 Uiso calc 1 . .
    C C13 0.60111(15) 0.44164(14) 0.07450(18) 0.0645(6) Uani d 1 . .
    H H13 0.601 0.5015 0.0551 0.077 Uiso calc 1 . .
    C C14 0.58865(16) 0.37784(16) -0.01468(18) 0.0660(6) Uani d 1 . .
    H H14 0.5801 0.395 -0.0944 0.079 Uiso calc 1 . .
    C C15 0.58871(13) 0.28936(13) 0.01287(15) 0.0524(4) Uani d 1 . .
    H H15 0.5804 0.2473 -0.0483 0.063 Uiso calc 1 . .
    C C16 0.60098(9) 0.26197(11) 0.13089(13) 0.0372(3) Uani d 1 . .
    N N17 0.59641(9) 0.17030(9) 0.15649(13) 0.0397(3) Uani d 1 . .
    H H17A 0.5924(14) 0.1410(14) 0.092(2) 0.053(6) Uiso d 1 . .
    H H17B 0.6415(14) 0.1544(11) 0.2191(19) 0.040(5) Uiso d 1 . .
    O O18 0.5 0.02352(11) 0.25 0.0668(7) Uani d 1 . .
    H H18 0.5330(14) -0.0001(16) 0.3054(19) 0.066(7) Uiso d 1 . .
    N N19 0.67858(9) -0.01854(9) 0.48037(12) 0.0434(3) Uani d 1 . .
    O O20 0.60669(8) -0.05918(8) 0.44950(11) 0.0528(3) Uani d 1 . .
    O O21 0.73467(10) -0.03031(13) 0.58020(13) 0.0808(5) Uani d 1 . .
    O O22 0.69082(10) 0.03590(10) 0.40974(15) 0.0712(4) Uani d 1 . .
loop_
    _atom_site_aniso_label
    _atom_site_aniso_U_11
    _atom_site_aniso_U_22
    _atom_site_aniso_U_33
    _atom_site_aniso_U_12
    _atom_site_aniso_U_13
    _atom_site_aniso_U_23
    Zn1 0.03883(14) 0.02325(12) 0.03001(13) 0 0.00485(9) 0
    N2 0.0331(5) 0.0301(6) 0.0296(5) -0.0014(4) 0.0078(4) -0.0025(4)
    C3 0.0311(6) 0.0359(7) 0.0303(6) 0.0021(5) 0.0081(5) -0.0015(5)
    C4 0.0476(9) 0.0412(8) 0.0396(8) -0.0031(6) 0.0120(7) 0.0035(6)
    C5 0.0563(10) 0.0629(11) 0.0368(8) -0.0011(8) 0.0153(7) 0.0108(8)
    C6 0.0474(9) 0.0708(12) 0.0292(7) -0.0006(8) 0.0102(6) -0.0037(7)
    C7 0.0373(7) 0.0496(9) 0.0343(7) -0.0013(6) 0.0090(6) -0.0097(6)
    C8 0.0288(6) 0.0392(7) 0.0320(7) 0.0017(5) 0.0087(5) -0.0040(5)
    N9 0.0362(6) 0.0332(6) 0.0344(6) -0.0076(5) 0.0114(5) -0.0069(5)
    C10 0.0281(6) 0.0316(7) 0.0326(6) 0.0000(5) 0.0102(5) -0.0045(5)
    C11 0.0344(7) 0.0377(7) 0.0328(7) -0.0055(5) 0.0130(5) -0.0027(5)
    C12 0.0633(11) 0.0425(9) 0.0426(8) -0.0154(8) 0.0177(8) -0.0028(7)
    C13 0.0902(15) 0.0509(11) 0.0520(11) -0.0227(10) 0.0240(10) 0.0093(8)
    C14 0.0855(15) 0.0755(14) 0.0402(9) -0.0255(12) 0.0256(9) 0.0052(9)
    C15 0.0620(11) 0.0649(11) 0.0364(8) -0.0171(9) 0.0246(7) -0.0087(8)
    C16 0.0336(7) 0.0448(8) 0.0364(7) -0.0050(6) 0.0162(6) -0.0060(6)
    N17 0.0429(7) 0.0391(7) 0.0367(7) 0.0044(5) 0.0129(6) -0.0102(5)
    O18 0.0787(14) 0.0254(8) 0.0592(12) 0 -0.0243(10) 0
    N19 0.0440(7) 0.0394(7) 0.0416(7) -0.0037(5) 0.0079(5) -0.0051(5)
    O20 0.0555(7) 0.0511(7) 0.0437(6) -0.0187(6) 0.0066(5) 0.0105(5)
    O21 0.0619(9) 0.1084(14) 0.0499(8) 0.0073(8) -0.0093(7) -0.0063(8)
    O22 0.0671(9) 0.0601(9) 0.0866(11) -0.0203(7) 0.0266(8) 0.0165(7)
_geom_special_details
;
All e.s.d.'s (except the e.s.d. in the dihedral angle between two l.s. planes)
are estimated using the full covariance matrix. The cell e.s.d.'s are taken
into account individually in the estimation of e.s.d.'s in distances, angles
and torsion angles; correlations between e.s.d.'s in cell parameters are only
used when they are defined by crystal symmetry. An approximate (isotropic)
treatment of cell e.s.d.'s is used for estimating e.s.d.'s involving l.s.
planes.
;
loop_
    _geom_bond_atom_site_label_1
    _geom_bond_atom_site_label_2
    _geom_bond_site_symmetry_2
    _geom_bond_distance
    _geom_bond_publ_flag
    Zn1 O18 . 1.9479(17) ?
    Zn1 N2 2_655 2.0421(11) ?
    Zn1 N2 . 2.0421(11) ?
    Zn1 N17 2_655 2.2147(14) ?
    Zn1 N17 . 2.2147(14) ?
    N2 C10 . 1.3285(18) ?
    N2 C3 . 1.3908(17) ?
    C3 C4 . 1.390(2) ?
    C3 C8 . 1.396(2) ?
    C4 C5 . 1.382(2) ?
    C4 H4 . 0.93 ?
    C5 C6 . 1.401(3) ?
    C5 H5 . 0.93 ?
    C6 C7 . 1.375(2) ?
    C6 H6 . 0.93 ?
    C7 C8 . 1.395(2) ?
    C7 H7 . 0.93 ?
    C8 N9 . 1.379(2) ?
    N9 C10 . 1.3518(18) ?
    N9 H9 . 0.74(2) ?
    C10 C11 . 1.467(2) ?
    C11 C12 . 1.395(2) ?
    C11 C16 . 1.408(2) ?
    C12 C13 . 1.383(3) ?
    C12 H12 . 0.93 ?
    C13 C14 . 1.381(3) ?
    C13 H13 . 0.93 ?
    C14 C15 . 1.372(3) ?
    C14 H14 . 0.93 ?
    C15 C16 . 1.387(2) ?
    C15 H15 . 0.93 ?
    C16 N17 . 1.422(2) ?
    N17 H17A . 0.86(2) ?
    N17 H17B . 0.87(2) ?
    O18 H18 . 0.77(2) ?
    N19 O21 . 1.2235(18) ?
    N19 O22 . 1.228(2) ?
    N19 O20 . 1.2601(17) ?
loop_
    _geom_angle_atom_site_label_1
    _geom_angle_atom_site_label_2
    _geom_angle_atom_site_label_3
    _geom_angle_site_symmetry_1
    _geom_angle_site_symmetry_3
    _geom_angle
    _geom_angle_publ_flag
    O18 Zn1 N2 . 2_655 122.42(3) ?
    O18 Zn1 N2 . . 122.42(3) ?
    N2 Zn1 N2 2_655 . 115.17(7) ?
    O18 Zn1 N17 . 2_655 96.88(4) ?
    N2 Zn1 N17 2_655 2_655 80.04(5) ?
    N2 Zn1 N17 . 2_655 92.55(5) ?
    O18 Zn1 N17 . . 96.88(4) ?
    N2 Zn1 N17 2_655 . 92.55(5) ?
    N2 Zn1 N17 . . 80.04(5) ?
    N17 Zn1 N17 2_655 . 166.24(7) ?
    C10 N2 C3 . . 106.20(11) ?
    C10 N2 Zn1 . . 120.54(9) ?
    C3 N2 Zn1 . . 130.45(10) ?
    C4 C3 N2 . . 130.43(14) ?
    C4 C3 C8 . . 120.91(13) ?
    N2 C3 C8 . . 108.66(12) ?
    C5 C4 C3 . . 117.13(16) ?
    C5 C4 H4 . . 121.4 ?
    C3 C4 H4 . . 121.4 ?
    C4 C5 C6 . . 121.54(16) ?
    C4 C5 H5 . . 119.2 ?
    C6 C5 H5 . . 119.2 ?
    C7 C6 C5 . . 121.85(15) ?
    C7 C6 H6 . . 119.1 ?
    C5 C6 H6 . . 119.1 ?
    C6 C7 C8 . . 116.50(15) ?
    C6 C7 H7 . . 121.7 ?
    C8 C7 H7 . . 121.7 ?
    N9 C8 C7 . . 132.26(14) ?
    N9 C8 C3 . . 105.73(12) ?
    C7 C8 C3 . . 122.00(14) ?
    C10 N9 C8 . . 107.93(12) ?
    C10 N9 H9 . . 123.6(15) ?
    C8 N9 H9 . . 127.4(15) ?
    N2 C10 N9 . . 111.48(12) ?
    N2 C10 C11 . . 124.91(12) ?
    N9 C10 C11 . . 123.58(13) ?
    C12 C11 C16 . . 119.21(14) ?
    C12 C11 C10 . . 120.13(14) ?
    C16 C11 C10 . . 120.65(14) ?
    C13 C12 C11 . . 120.70(17) ?
    C13 C12 H12 . . 119.6 ?
    C11 C12 H12 . . 119.6 ?
    C14 C13 C12 . . 119.43(18) ?
    C14 C13 H13 . . 120.3 ?
    C12 C13 H13 . . 120.3 ?
    C15 C14 C13 . . 120.80(17) ?
    C15 C14 H14 . . 119.6 ?
    C13 C14 H14 . . 119.6 ?
    C14 C15 C16 . . 120.73(17) ?
    C14 C15 H15 . . 119.6 ?
    C16 C15 H15 . . 119.6 ?
    C15 C16 C11 . . 119.12(15) ?
    C15 C16 N17 . . 119.91(15) ?
    C11 C16 N17 . . 120.88(14) ?
    C16 N17 Zn1 . . 108.50(9) ?
    C16 N17 H17A . . 107.9(14) ?
    Zn1 N17 H17A . . 121.4(14) ?
    C16 N17 H17B . . 110.7(11) ?
    Zn1 N17 H17B . . 95.1(13) ?
    H17A N17 H17B . . 112.7(18) ?
    Zn1 O18 H18 . . 117.5(18) ?
    O21 N19 O22 . . 119.85(16) ?
    O21 N19 O20 . . 121.32(16) ?
    O22 N19 O20 . . 118.78(14) ?
loop_
    _geom_hbond_atom_site_label_D
    _geom_hbond_atom_site_label_H
    _geom_hbond_atom_site_label_A
    _geom_hbond_site_symmetry_A
    _geom_hbond_distance_DH
    _geom_hbond_distance_HA
    _geom_hbond_distance_DA
    _geom_hbond_angle_DHA
    N9 H9 O21 7_656 0.74(2) 2.51(2) 3.248(2) 173(2)
    N9 H9 O22 7_656 0.74(2) 2.37(2) 2.944(2) 134.7(19)
    N17 H17A O20 6 0.86(2) 2.14(2) 2.9937(17) 169(2)
    O18 H18 O20 . 0.77(2) 1.92(2) 2.6897(14) 175(2)
    O18 H18 O22 . 0.77(2) 2.50(2) 3.0345(16) 128(2)
_iucr_refine_instructions_details
;
TITL [C26 H24 N6 O Zn] 2(N O3) in C2/c
CELL 0.71073  16.28920  15.07820  11.68400  90.0000 110.0178  90.0000
ZERR   4.00   0.00090   0.00080   0.00060   0.0000   0.0008   0.0000
LATT  7
SYMM -X, Y, 0.5-Z
SFAC C H N O ZN
UNIT 104 96 32 28 4
L.S. 5
BOND $H
FMAP 2
PLAN -5
acta
HTAB
EQIV $1 -x+3/2, -y+1/2, -z+1
HTAB N9 O21_$1
HTAB N9 O22_$1
EQIV $2 x, -y, z-1/2
HTAB N17 O20_$2
HTAB O18 N19
HTAB O18 O20
HTAB O18 O22
mpla 6 c11 > c16
mpla 9 n2 > c10
WGHT    0.043900    1.044100
FVAR       0.09532
ZN1   5    0.500000    0.152703    0.250000    10.50000    0.03883    0.02325 =
         0.03001    0.00000    0.00485    0.00000
N2    3    0.592608    0.225305    0.378175    11.00000    0.03312    0.03014 =
         0.02964   -0.00246    0.00782   -0.00137
C3    1    0.615009    0.227402    0.504198    11.00000    0.03112    0.03588 =
         0.03031   -0.00145    0.00805    0.00210
C4    1    0.601106    0.165416    0.583697    11.00000    0.04760    0.04125 =
         0.03959    0.00353    0.01199   -0.00305
AFIX  43
H4    2    0.572602    0.112109    0.555638    11.00000   -1.20000
AFIX   0
C5    1    0.631452    0.186399    0.706201    11.00000    0.05632    0.06285 =
         0.03683    0.01079    0.01529   -0.00114
AFIX  43
H5    2    0.624180    0.145817    0.761908    11.00000   -1.20000
AFIX   0
C6    1    0.672933    0.267401    0.748482    11.00000    0.04740    0.07083 =
         0.02919   -0.00375    0.01024   -0.00061
AFIX  43
H6    2    0.691357    0.279708    0.831442    11.00000   -1.20000
AFIX   0
C7    1    0.687156    0.329186    0.670763    11.00000    0.03732    0.04961 =
         0.03433   -0.00975    0.00904   -0.00128
AFIX  43
H7    2    0.714299    0.383102    0.698887    11.00000   -1.20000
AFIX   0
C8    1    0.658751    0.306775    0.547549    11.00000    0.02883    0.03919 =
         0.03201   -0.00401    0.00871    0.00168
N9    3    0.663096    0.350807    0.446297    11.00000    0.03621    0.03316 =
         0.03440   -0.00685    0.01141   -0.00762
H9    2    0.689813    0.390588    0.444981    11.00000    0.04513
C10   1    0.623293    0.299902    0.347602    11.00000    0.02815    0.03164 =
         0.03263   -0.00449    0.01018   -0.00003
C11   1    0.613141    0.326254    0.222593    11.00000    0.03445    0.03769 =
         0.03281   -0.00267    0.01296   -0.00549
C12   1    0.613765    0.415794    0.192862    11.00000    0.06330    0.04251 =
         0.04255   -0.00278    0.01767   -0.01542
AFIX  43
H12   2    0.622791    0.458557    0.253297    11.00000   -1.20000
AFIX   0
C13   1    0.601107    0.441643    0.074499    11.00000    0.09021    0.05089 =
         0.05200    0.00927    0.02398   -0.02268
AFIX  43
H13   2    0.600984    0.501473    0.055102    11.00000   -1.20000
AFIX   0
C14   1    0.588646    0.377840   -0.014678    11.00000    0.08549    0.07550 =
         0.04023    0.00521    0.02558   -0.02552
AFIX  43
H14   2    0.580107    0.395049   -0.094366    11.00000   -1.20000
AFIX   0
C15   1    0.588712    0.289357    0.012875    11.00000    0.06203    0.06486 =
         0.03643   -0.00868    0.02464   -0.01710
AFIX  43
H15   2    0.580441    0.247296   -0.048273    11.00000   -1.20000
AFIX   0
C16   1    0.600976    0.261969    0.130891    11.00000    0.03358    0.04484 =
         0.03640   -0.00597    0.01617   -0.00499
N17   3    0.596407    0.170296    0.156489    11.00000    0.04286    0.03914 =
         0.03672   -0.01021    0.01294    0.00440
H17A  2    0.592372    0.140992    0.091501    11.00000    0.05309
H17B  2    0.641530    0.154384    0.219079    11.00000    0.04009
O18   4    0.500000    0.023517    0.250000    10.50000    0.07872    0.02542 =
         0.05919    0.00000   -0.02430    0.00000
H18   2    0.532959   -0.000110    0.305400    11.00000    0.06563
N19   3    0.678583   -0.018535    0.480373    11.00000    0.04404    0.03937 =
         0.04159   -0.00513    0.00785   -0.00372
O20   4    0.606691   -0.059175    0.449496    11.00000    0.05551    0.05107 =
         0.04367    0.01051    0.00663   -0.01869
O21   4    0.734667   -0.030311    0.580197    11.00000    0.06191    0.10844 =
         0.04994   -0.00626   -0.00935    0.00727
O22   4    0.690817    0.035899    0.409743    11.00000    0.06710    0.06007 =
         0.08656    0.01651    0.02660   -0.02031
HKLF 4
REM  [C26 H24 N6 O Zn] 2(N O3) in C2/c
REM R1 =  0.0273 for    3007 Fo > 4sig(Fo)  and  0.0317 for all    3347 data
REM    207 parameters refined using      0 restraints
END
WGHT      0.0439      1.0428
REM Instructions for potential hydrogen bonds
HTAB C7 O22_$1
HTAB N9 O21_$1
HTAB N9 O22_$1
HTAB N17 O20_$2
HTAB O18 N19
HTAB O18 O20
HTAB O18 O22
REM Highest difference peak  0.346,  deepest hole -0.201,  1-sigma level  0.042
Q1    1   0.7278 -0.0819  0.5661  11.00000  0.05    0.35
Q2    1   0.6177  0.3150  0.2817  11.00000  0.05    0.31
Q3    1   0.6062  0.2945  0.1813  11.00000  0.05    0.26
Q4    1   0.4011  0.2216  0.0592  11.00000  0.05    0.25
Q5    1   0.6887  0.2856  0.7022  11.00000  0.05    0.24
;
