# Supplementary material for: Crystal structure of aqua­bis­[2-(1H-benzimidazol-2-yl-κN 3)aniline-κN]zinc dinitrate
Source: Acta Crystallogr E Crystallogr Commun. 2015 Mar 14;71(Pt 4):m85–6. doi: 10.1107/S2056989015004636 (PMC4438813; doi:10.1107/S2056989015004636)
Supplement: Supplementary file 2 [file e-71-00m85-Isup2.hkl]

#
# h,k,l, Fc-squared, Fo-squared, sigma(Fo-squared), status flag
#
data_I
_shelx_title ' [C26 H24 N6 O Zn] 2(N O3) in C2/c'
_shelx_refln_list_code          4
_shelx_F_calc_maximum      327.43
_exptl_crystal_F_000      1288.00
_reflns_d_resolution_high  0.7497

loop_
 _space_group_symop_operation_xyz
 'x, y, z'
 '-x, y, -z+1/2'
 'x+1/2, y+1/2, z'
 '-x+1/2, y+1/2, -z+1/2'
 '-x, -y, -z'
 'x, -y, z-1/2'
 '-x+1/2, -y+1/2, -z'
 'x+1/2, -y+1/2, z-1/2'

_cell_length_a    16.2892
_cell_length_b    15.0782
_cell_length_c    11.6840
_cell_angle_alpha  90.000
_cell_angle_beta  110.018
_cell_angle_gamma  90.000

_shelx_F_squared_multiplier     1.000

loop_
 _refln_index_h
 _refln_index_k
 _refln_index_l
 _refln_F_squared_calc
 _refln_F_squared_meas
 _refln_F_squared_sigma
 _refln_observed_status
   2   0   0       3981.96       3820.45        69.01 o
   4   0   0     102311.86      99816.15      1308.29 o
   6   0   0         32.59         46.12        13.98 o
   8   0   0      14845.93      15366.23       295.15 o
  10   0   0      33413.43      34726.90       509.78 o
  12   0   0       6713.77       6377.98       113.37 o
  14   0   0       1198.33       1118.09        59.44 o
  16   0   0        295.66        307.95        22.09 o
  18   0   0       1362.83       1291.64        41.59 o
  20   0   0        251.36        238.78        38.52 o
   1   1   0       8910.81       9290.56       108.27 o
   3   1   0       3502.05       3305.25        27.21 o
   5   1   0      19449.02      19903.37       167.83 o
   7   1   0        364.44        335.63         7.75 o
   9   1   0       4394.22       4703.66        49.61 o
  11   1   0       1768.15       1727.36        27.20 o
  13   1   0        360.99        354.40        13.64 o
  15   1   0        181.69        201.99        12.49 o
  17   1   0        261.95        247.69        15.90 o
  19   1   0         13.05         10.79        10.53 o
   0   2   0      30741.26      30286.64       517.76 o
   2   2   0      11248.85      12146.79       112.13 o
   4   2   0      37016.00      39198.16       331.98 o
   6   2   0        136.54        158.41         4.76 o
   8   2   0       2044.14       2227.25        23.79 o
  10   2   0       1224.65       1230.00        18.57 o
  12   2   0        396.93        361.72        13.06 o
  14   2   0          1.81          0.42         6.98 o
  16   2   0         52.83         44.28         9.42 o
  18   2   0        159.07        141.98        12.96 o
  20   2   0         44.60         69.79        12.86 o
   1   3   0        117.89        110.29         2.44 o
   3   3   0      63455.91      63790.28       589.48 o
   5   3   0       6706.51       6872.78        56.03 o
   7   3   0       4091.98       3940.30        34.81 o
   9   3   0       9976.55       9767.19        87.16 o
  11   3   0        701.60        669.47        15.66 o
  13   3   0       1379.71       1389.32        34.79 o
  15   3   0       1097.62       1103.44        23.92 o
  17   3   0          4.90          8.90         8.27 o
  19   3   0        282.25        282.28        16.90 o
   0   4   0       2840.11       3362.65        32.05 o
   2   4   0      12025.90      12578.02        98.41 o
   4   4   0       2127.00       2102.56        22.19 o
   6   4   0       3543.77       3642.73        32.12 o
   8   4   0       2468.11       2687.68        25.93 o
  10   4   0        197.95        154.13        10.57 o
  12   4   0        478.04        449.62        14.35 o
  14   4   0       1583.41       1600.40        28.93 o
  16   4   0        194.66        187.88        12.61 o
  18   4   0        139.71        160.11        13.40 o
   1   5   0       4622.41       4614.93        37.66 o
   3   5   0        144.51        218.63         4.36 o
   5   5   0          7.95         -2.04         2.04 o
   7   5   0        392.28        474.13         9.33 o
   9   5   0       1495.04       1581.68        18.08 o
  11   5   0        288.36        303.95        11.65 o
  13   5   0          7.54          2.80         6.48 o
  15   5   0          0.88          6.47         7.27 o
  17   5   0          2.60          1.54         8.43 o
  19   5   0          0.72          5.37         9.75 o
   0   6   0      28090.57      28439.48       261.28 o
   2   6   0        781.94        728.55         9.90 o
   4   6   0       7083.73       6994.59        61.74 o
   6   6   0      14927.64      15506.96       123.30 o
   8   6   0       1481.00       1366.62        17.06 o
  10   6   0       1004.41       1029.33        15.90 o
  12   6   0       2045.40       2031.65        40.99 o
  14   6   0        650.99        662.89        18.25 o
  16   6   0        499.05        521.94        18.46 o
  18   6   0        145.50        162.12        15.25 o
   1   7   0      11253.15      11627.91        92.16 o
   3   7   0       4503.56       4185.21        35.46 o
   5   7   0       5651.81       5825.38        57.70 o
   7   7   0       3207.05       3099.48        29.03 o
   9   7   0       2536.43       2466.82        23.91 o
  11   7   0       1754.17       1788.60        23.41 o
  13   7   0        909.67        890.86        20.34 o
  15   7   0        529.98        555.15        21.77 o
  17   7   0        311.98        317.70        34.41 o
  19   7   0         73.24        103.34        18.45 o
   0   8   0       2266.19       2812.48        32.89 o
   2   8   0        161.80        152.88         4.92 o
   4   8   0       6869.60       7349.61        60.32 o
   6   8   0        762.63        740.42        10.92 o
   8   8   0        593.17        591.56         9.45 o
  10   8   0         25.97         20.03         4.85 o
  12   8   0        608.60        602.93        15.20 o
  14   8   0        146.18        139.18        13.95 o
  16   8   0          2.54         -6.96        10.37 o
  18   8   0          0.11         13.77        12.54 o
   1   9   0       4697.49       4642.36        36.79 o
   3   9   0       1889.82       2032.01        23.66 o
   5   9   0        144.77        118.04         5.55 o
   7   9   0        596.17        554.18        10.71 o
   9   9   0       2051.62       2068.01        36.86 o
  11   9   0        818.50        780.10        19.20 o
  13   9   0        617.18        603.76        25.74 o
  15   9   0        130.90        142.95        20.79 o
  17   9   0         11.91         16.54        11.05 o
   0  10   0       9496.67       8342.99       105.68 o
   2  10   0       3169.31       3267.30        31.69 o
   4  10   0       2114.54       2208.43        26.18 o
   6  10   0       1566.22       1613.22        21.62 o
   8  10   0       1204.13       1222.20        20.29 o
  10  10   0       3566.64       3479.56        42.68 o
  12  10   0       1875.12       1833.65        31.99 o
  14  10   0         31.21         38.30         9.21 o
  16  10   0         40.48         33.02        11.98 o
   1  11   0       1511.45       1529.22        27.31 o
   3  11   0        103.60         85.15         5.60 o
   5  11   0        283.12        273.91        12.42 o
   7  11   0        269.05        282.39        11.20 o
   9  11   0       1113.46       1060.33        19.49 o
  11  11   0        129.55        137.25        10.80 o
  13  11   0         25.95         20.81         8.36 o
  15  11   0        160.23        154.11        15.25 o
  17  11   0        193.66        162.00        17.00 o
   0  12   0       1073.62       1133.09        27.99 o
   2  12   0        864.94        804.90        19.68 o
   4  12   0         40.43         51.29         8.21 o
   6  12   0        408.46        424.94        16.50 o
   8  12   0        635.04        641.38        18.19 o
  10  12   0        693.95        604.71        15.72 o
  12  12   0         81.58         82.90        10.40 o
  14  12   0         26.01         17.46        10.17 o
  16  12   0         56.70         60.67        14.17 o
   1  13   0       3171.99       3137.75        48.67 o
   3  13   0       2787.61       2746.47        44.89 o
   5  13   0         92.15        106.61        10.37 o
   7  13   0       1246.07       1277.15        29.02 o
   9  13   0       1741.79       1794.04        45.60 o
  11  13   0        458.44        514.24        21.55 o
  13  13   0        458.64        510.21        24.62 o
  15  13   0        305.09        275.99        16.76 o
   0  14   0        262.86        314.79        25.32 o
   2  14   0       1153.38       1109.77        25.20 o
   4  14   0        212.82        241.59        15.70 o
   6  14   0        375.00        369.47        36.50 o
   8  14   0        698.89        706.47        23.07 o
  10  14   0         91.22         82.03        10.74 o
  12  14   0        246.09        287.51        27.30 o
  14  14   0        132.50        102.02        14.93 o
   1  15   0       1081.09        953.74        29.58 o
   3  15   0          4.43         -2.58         7.18 o
   5  15   0         34.97         41.71        10.14 o
   7  15   0         33.75         42.70        12.77 o
   9  15   0        296.42        297.71        15.48 o
  11  15   0        105.10         89.93        13.41 o
  13  15   0         77.74         61.29        14.15 o
   0  16   0       1926.53       1915.18        64.94 o
   2  16   0        839.20        857.17        29.96 o
   4  16   0       1262.97       1184.04        33.92 o
   6  16   0        825.50        850.22        25.63 o
   8  16   0        263.93        280.34        18.00 o
  10  16   0        749.68        784.62        24.45 o
  12  16   0        500.54        579.43        26.65 o
   1  17   0        283.34        267.02        31.37 o
   3  17   0        980.71        990.08        33.44 o
   5  17   0       1786.57       1723.59        37.69 o
   7  17   0        155.70        183.85        27.25 o
   9  17   0        194.70        231.57        15.76 o
   0  18   0         46.34         52.83        17.61 o
   2  18   0         56.01         46.76        13.60 o
   4  18   0        140.23        168.27        18.18 o
   6  18   0        542.58        583.94        31.25 o
   8  18   0          5.28         -0.87        11.21 o
   1  19   0        283.94        347.59        24.09 o
   3  19   0        296.57        270.50        40.73 o
   5  19   0         60.61         51.05        14.38 o
   0  20   0         52.31         34.12        20.91 o
   2  20   0        197.31        199.79        20.24 o
 -19   1   1        874.75        920.99        25.91 o
 -17   1   1        166.98        163.36        12.59 o
 -15   1   1         20.04          6.35         7.25 o
 -13   1   1        420.99        434.03        14.19 o
 -11   1   1       1996.37       2016.58        29.85 o
  -9   1   1      23410.27      24322.64       226.92 o
  -7   1   1      12412.62      12206.10       115.67 o
  -5   1   1      26909.60      28715.22       266.37 o
  -3   1   1       5595.91       6130.68        48.85 o
  -1   1   1      62820.21      61089.52       627.25 o
   1   1   1      12389.47      12582.70       106.34 o
   3   1   1      20620.06      21503.46       180.93 o
   5   1   1       1920.26       1856.72        18.94 o
   7   1   1         15.02         22.24         3.54 o
   9   1   1       6927.34       7052.99        64.92 o
  11   1   1       3179.41       3034.41        40.95 o
  13   1   1        733.46        715.79        18.44 o
  15   1   1        283.30        322.25        15.26 o
  17   1   1        299.46        280.77        15.93 o
  19   1   1        138.03        138.24        14.07 o
 -20   2   1        119.61        135.28        14.38 o
 -18   2   1         31.66         43.28        10.22 o
 -16   2   1        652.08        649.38        19.38 o
 -14   2   1        940.48        879.08        19.99 o
 -12   2   1       7409.96       7595.26        87.77 o
 -10   2   1       3792.44       3598.75        43.65 o
  -8   2   1       3584.82       4149.34        39.68 o
  -6   2   1       8241.33       8338.59        67.63 o
  -4   2   1     107208.12     107378.92       836.78 o
  -2   2   1       5738.82       5675.24        53.16 o
   0   2   1       3662.91       3591.22        33.96 o
   2   2   1       3231.40       3158.44        24.30 o
   4   2   1       7489.10       7940.65        63.64 o
   6   2   1      12046.52      12422.23       107.17 o
   8   2   1       3193.11       3018.61        30.75 o
  10   2   1       2474.64       2419.37        33.67 o
  12   2   1       2703.13       2616.99        37.65 o
  14   2   1       1759.17       1773.79        30.87 o
  16   2   1         80.09         75.90        10.46 o
  18   2   1         59.58         68.63        11.65 o
 -19   3   1         30.50         24.47        10.59 o
 -17   3   1        338.75        330.90        16.24 o
 -15   3   1        416.24        399.75        15.28 o
 -13   3   1         20.51         23.27         7.47 o
 -11   3   1        101.47         96.91         6.93 o
  -9   3   1        429.62        474.10         9.31 o
  -7   3   1      17036.48      17658.38       141.86 o
  -5   3   1      13450.58      14401.31       113.63 o
  -3   3   1      15476.01      16237.21       192.63 o
  -1   3   1       3071.86       3670.83        32.64 o
   1   3   1      17313.66      18416.08       169.72 o
   3   3   1       4832.45       5087.72        38.85 o
   5   3   1       6700.74       7100.61        62.59 o
   7   3   1       1073.46       1129.58        14.32 o
   9   3   1         23.51         25.17         4.02 o
  11   3   1        675.56        670.91        15.95 o
  13   3   1        384.77        380.76        14.93 o
  15   3   1          1.85          1.96         7.33 o
  17   3   1         69.05         61.45         9.03 o
  19   3   1         49.93         28.60         9.94 o
 -20   4   1        114.85        124.13        13.86 o
 -18   4   1         47.45         44.80        10.36 o
 -16   4   1         21.09         22.02         7.71 o
 -14   4   1        242.47        227.91        11.86 o
 -12   4   1       4074.05       4123.78        52.66 o
 -10   4   1       6165.33       6224.00        64.56 o
  -8   4   1       4023.41       4925.07        43.07 o
  -6   4   1        114.87        112.39         4.89 o
  -4   4   1      14417.99      15478.37       130.98 o
  -2   4   1       5441.10       5850.40        50.69 o
   0   4   1       3888.20       3762.65        30.52 o
   2   4   1       3744.17       3543.23        35.21 o
   4   4   1       1050.76       1183.82        11.37 o
   6   4   1       3439.58       3581.97        30.06 o
   8   4   1       3409.74       3427.87        34.24 o
  10   4   1        576.42        508.26        13.64 o
  12   4   1       1216.96       1286.75        24.05 o
  14   4   1         61.07         67.67         9.34 o
  16   4   1         72.04         70.50         9.43 o
  18   4   1         46.47         52.70         9.94 o
 -19   5   1        403.86        410.87        22.08 o
 -17   5   1        114.84        133.90        12.07 o
 -15   5   1        424.82        431.16        15.91 o
 -13   5   1       3730.42       3585.94        54.33 o
 -11   5   1        863.19        864.51        14.77 o
  -9   5   1       1546.16       1510.91        17.40 o
  -7   5   1       5456.88       5253.64        45.08 o
  -5   5   1       2827.43       2870.50        27.60 o
  -3   5   1      12290.28      12874.72       109.48 o
  -1   5   1      21384.34      21260.59       179.14 o
   1   5   1        949.64       1075.07        10.65 o
   3   5   1       5365.90       5524.42        45.24 o
   5   5   1       8060.79       8286.82        63.26 o
   7   5   1       9097.24       9051.92        69.83 o
   9   5   1        635.28        582.88        10.06 o
  11   5   1       2087.46       1979.48        35.90 o
  13   5   1        292.94        265.46        13.01 o
  15   5   1        505.25        510.60        15.86 o
  17   5   1       1100.14       1148.72        27.29 o
  19   5   1        194.05        234.26        16.76 o
 -18   6   1        218.89        211.38        14.60 o
 -16   6   1        170.55        163.65        18.27 o
 -14   6   1        284.93        264.23        13.03 o
 -12   6   1        464.35        427.35        12.63 o
 -10   6   1       1414.47       1403.34        19.03 o
  -8   6   1       5897.33       6091.94        52.38 o
  -6   6   1         11.93          8.58         2.63 o
  -4   6   1        541.72        764.24         9.17 o
  -2   6   1       2907.83       2886.29        26.81 o
   0   6   1        470.80        502.85         6.02 o
   2   6   1       7405.08       7884.70        63.37 o
   4   6   1         15.84         23.57         2.26 o
   6   6   1         12.87          5.45         2.39 o
   8   6   1       2121.06       2144.39        22.33 o
  10   6   1        160.11        161.53         7.79 o
  12   6   1         76.69         77.53         7.74 o
  14   6   1        157.15        153.55        12.38 o
  16   6   1        457.89        472.32        18.27 o
  18   6   1          6.91          1.69         9.23 o
 -19   7   1         27.01         36.40        13.79 o
 -17   7   1        250.60        281.71        15.47 o
 -15   7   1        110.02        105.91        10.15 o
 -13   7   1        100.62         86.35         8.88 o
 -11   7   1        334.26        330.80        12.47 o
  -9   7   1        912.16        933.10        18.75 o
  -7   7   1       3464.86       3552.21        32.56 o
  -5   7   1        201.70        136.06         4.40 o
  -3   7   1       1742.76       1764.75        18.14 o
  -1   7   1       4164.93       4698.92        43.25 o
   1   7   1       2636.12       2383.56        21.25 o
   3   7   1       1201.32       1171.11        11.02 o
   5   7   1       6450.70       6924.04        61.79 o
   7   7   1         47.89         58.77         3.75 o
   9   7   1       1138.67       1079.16        13.80 o
  11   7   1        418.83        442.41        11.66 o
  13   7   1        384.17        408.45        14.98 o
  15   7   1         43.83         29.60         9.73 o
  17   7   1        206.50        203.95        17.79 o
 -18   8   1        138.59        144.88        16.61 o
 -16   8   1       1739.17       1773.13        61.24 o
 -14   8   1         79.87         89.35        11.98 o
 -12   8   1        195.33        199.59         9.52 o
 -10   8   1       5021.27       5015.17        50.02 o
  -8   8   1       7390.90       7471.66        68.32 o
  -6   8   1       5978.95       5997.89        56.31 o
  -4   8   1       5934.97       5330.49        48.53 o
  -2   8   1         38.10         28.85         3.15 o
   0   8   1      11520.26      11673.39        93.11 o
   2   8   1      19484.80      20322.61       159.43 o
   4   8   1       9744.22      10035.65        81.11 o
   6   8   1       2726.74       2549.97        24.62 o
   8   8   1       2041.96       2004.57        20.29 o
  10   8   1       1522.74       1543.94        23.18 o
  12   8   1       1030.31       1113.04        23.83 o
  14   8   1       1902.01       1928.25        39.68 o
  16   8   1        342.62        312.20        19.81 o
  18   8   1         85.58         94.45        15.98 o
 -17   9   1         24.81         20.21        14.43 o
 -15   9   1        233.23        223.20        16.15 o
 -13   9   1        855.76        841.47        22.40 o
 -11   9   1       1674.91       1619.11        24.93 o
  -9   9   1        346.01        329.75        10.88 o
  -7   9   1       1604.07       1519.77        20.24 o
  -5   9   1       5294.53       5496.15        50.60 o
  -3   9   1       3879.49       3937.34        40.00 o
  -1   9   1       2412.92       2242.92        20.43 o
   1   9   1       5293.12       5218.34        41.41 o
   3   9   1       1775.17       1588.42        18.12 o
   5   9   1       5551.55       5554.53        56.68 o
   7   9   1       1231.29       1221.48        18.46 o
   9   9   1       1115.05       1091.16        19.51 o
  11   9   1        495.83        538.78        16.44 o
  13   9   1       1310.96       1319.76        31.42 o
  15   9   1        184.72        191.92        16.52 o
  17   9   1         15.12         11.55        12.78 o
 -18  10   1         12.07         18.81        13.63 o
 -16  10   1          0.97          9.49        11.77 o
 -14  10   1         23.93         14.90         8.60 o
 -12  10   1         45.46         49.92         8.64 o
 -10  10   1          0.31          6.84         5.60 o
  -8  10   1         92.22         76.84         8.49 o
  -6  10   1        723.77        747.27        15.45 o
  -4  10   1          0.64         10.91         3.38 o
  -2  10   1       1325.53       1338.38        17.31 o
   0  10   1       1883.69       1924.48        25.26 o
   2  10   1       1818.42       2009.90        21.53 o
   4  10   1       1981.77       1969.18        24.05 o
   6  10   1          9.93          8.57         4.03 o
   8  10   1       1537.10       1579.16        22.18 o
  10  10   1         68.54         79.20        10.33 o
  12  10   1        533.90        541.56        18.07 o
  14  10   1         89.94        134.20        14.41 o
  16  10   1          0.23         -7.89        11.64 o
 -17  11   1        147.43        184.92        17.43 o
 -15  11   1         87.92         89.57        11.64 o
 -13  11   1       1203.83       1092.14        24.50 o
 -11  11   1        106.11        114.94         9.76 o
  -9  11   1        564.67        573.13        16.87 o
  -7  11   1       3699.82       3550.44        45.88 o
  -5  11   1        849.15        791.93        15.57 o
  -3  11   1        610.23        602.79        16.30 o
  -1  11   1       2859.84       2891.55        43.38 o
   1  11   1       2243.45       2070.68        26.39 o
   3  11   1       4089.36       4079.65        39.46 o
   5  11   1        185.50        238.05        16.48 o
   7  11   1        163.38        174.58         7.15 o
   9  11   1       1481.86       1432.30        27.58 o
  11  11   1       2125.62       2199.55        35.82 o
  13  11   1        240.53        225.69        13.96 o
  15  11   1         26.43         36.65        11.86 o
 -16  12   1        130.86        110.37        12.99 o
 -14  12   1        483.24        475.30        18.52 o
 -12  12   1        803.53        767.42        34.00 o
 -10  12   1        438.09        449.34        16.33 o
  -8  12   1        537.77        578.97        15.57 o
  -6  12   1        645.42        674.57        19.68 o
  -4  12   1        710.88        646.64        20.37 o
  -2  12   1       4409.75       4549.08        64.37 o
   0  12   1       1737.92       1763.26        30.88 o
   2  12   1        211.01        215.42        11.64 o
   4  12   1        462.80        460.75        16.30 o
   6  12   1       1952.64       1885.36        29.51 o
   8  12   1       1992.03       1976.42        33.01 o
  10  12   1        405.31        442.67        15.69 o
  12  12   1          7.03         15.36         8.20 o
  14  12   1        163.32        181.10        14.10 o
 -15  13   1          3.18         23.51        11.43 o
 -13  13   1         16.09          3.53        10.70 o
 -11  13   1         39.54         48.07         9.46 o
  -9  13   1         22.12         16.08         8.18 o
  -7  13   1        157.16        151.72        14.31 o
  -5  13   1          8.74          9.54         6.99 o
  -3  13   1        244.13        265.31        17.89 o
  -1  13   1          5.64          3.60         6.04 o
   1  13   1        128.10        130.86        12.82 o
   3  13   1         22.04         29.92         7.57 o
   5  13   1        423.00        370.64        24.58 o
   7  13   1        116.74        118.57        14.60 o
   9  13   1        455.22        460.44        27.64 o
  11  13   1         59.83         36.43         9.13 o
  13  13   1          7.54          0.80         9.69 o
  15  13   1         48.86         53.62        14.81 o
 -14  14   1        187.91        206.20        18.54 o
 -12  14   1        522.44        579.74        25.53 o
 -10  14   1       1892.83       1872.45        34.63 o
  -8  14   1        144.34        164.20        13.55 o
  -6  14   1         31.28         31.51         8.67 o
  -4  14   1       2127.46       2248.65        40.03 o
  -2  14   1       2642.15       2537.81        42.54 o
   0  14   1       2512.05       2497.07        48.95 o
   2  14   1        395.31        409.72        20.36 o
   4  14   1        251.21        240.82        14.18 o
   6  14   1       2720.29       2732.59        47.85 o
   8  14   1       1305.37       1331.47        27.49 o
  10  14   1         51.06         65.43        11.98 o
  12  14   1        161.89        206.48        17.87 o
  14  14   1        259.68        234.23        31.96 o
 -13  15   1        616.81        664.52        27.36 o
 -11  15   1        698.14        762.18        23.44 o
  -9  15   1        502.80        529.01        18.89 o
  -7  15   1        290.39        300.80        21.61 o
  -5  15   1       1491.26       1437.00        31.35 o
  -3  15   1       2580.34       2630.95        45.29 o
  -1  15   1       2490.89       2230.82        39.52 o
   1  15   1       1853.53       1960.32        45.92 o
   3  15   1        255.87        243.71        17.50 o
   5  15   1        965.65        979.76        26.25 o
   7  15   1       2276.57       2284.64        44.04 o
   9  15   1        817.43        917.78        24.74 o
  11  15   1        305.91        280.06        19.62 o
  13  15   1        239.44        287.06        20.46 o
 -12  16   1          4.54          1.78        11.08 o
 -10  16   1         76.18         87.40        11.48 o
  -8  16   1        126.38        173.20        15.03 o
  -6  16   1        273.01        252.24        15.79 o
  -4  16   1        645.83        754.04        22.83 o
  -2  16   1         14.96         32.77         9.28 o
   0  16   1          4.08         16.43        22.01 o
   2  16   1       1768.23       1725.87        43.58 o
   4  16   1        171.39        175.99        17.07 o
   6  16   1          5.44          4.45         9.01 o
   8  16   1        329.27        356.59        17.46 o
  10  16   1         31.49         29.75        13.09 o
 -11  17   1        367.55        397.56        19.55 o
  -9  17   1          2.98         10.43        11.60 o
  -7  17   1         69.72         63.93        11.85 o
  -5  17   1         56.86         76.80        11.60 o
  -3  17   1        298.76        291.98        16.30 o
  -1  17   1        781.64        851.84        30.68 o
   1  17   1         64.61         54.29        13.21 o
   3  17   1         57.04         88.82        15.16 o
   5  17   1        165.63        180.90        18.71 o
   7  17   1        143.95        129.23        14.13 o
   9  17   1        245.60        227.66        15.68 o
  -8  18   1        553.44        622.25        25.82 o
  -6  18   1        684.77        711.32        25.40 o
  -4  18   1        315.02        241.85        16.30 o
  -2  18   1        427.55        442.90        25.07 o
   0  18   1        557.76        601.12        77.05 o
   2  18   1        902.61        933.91        35.22 o
   4  18   1        656.27        663.07        30.74 o
   6  18   1        112.40        114.00        17.40 o
   8  18   1        384.14        446.36        35.68 o
  -7  19   1        459.42        401.13        26.84 o
  -5  19   1         81.60        130.15        14.59 o
  -3  19   1         34.07         35.34        14.38 o
  -1  19   1        386.43        463.39        27.24 o
   1  19   1          9.39         -1.65        12.45 o
   3  19   1         54.67         67.99        15.51 o
   5  19   1        767.26        752.29        56.69 o
  -2  20   1         34.57         33.66        14.73 o
   0  20   1         84.08        104.09        15.94 o
 -20   0   2         62.95         75.18        25.32 o
 -18   0   2        534.14        442.79        26.43 o
 -16   0   2       3831.48       3781.26        74.70 o
 -14   0   2        998.55        964.58        29.45 o
 -12   0   2         17.73         33.02         9.33 o
 -10   0   2        500.76        549.22        14.54 o
  -8   0   2      32648.86      32546.66       387.64 o
  -6   0   2      42038.92      42832.95       743.79 o
  -4   0   2      10777.73      10964.20       131.97 o
  -2   0   2       5139.85       5303.52        63.96 o
   0   0   2       1403.02       1575.27        18.12 o
   2   0   2      42047.79      41725.11       433.25 o
   4   0   2      35522.14      34965.85       364.02 o
   6   0   2      10557.44      11155.87       137.26 o
   8   0   2       3453.92       3216.13        85.85 o
  10   0   2       4716.13       4670.05        80.93 o
  12   0   2        177.27        165.81        14.54 o
  14   0   2       2800.38       2885.71        61.43 o
  16   0   2        899.80        951.55        35.22 o
  18   0   2         27.78         25.26        11.92 o
 -21   1   2         63.05         43.66        12.30 o
 -19   1   2        131.45        123.79        12.79 o
 -17   1   2          3.70          9.51         8.38 o
 -15   1   2        110.51        145.32        10.90 o
 -13   1   2       4154.48       4286.23        54.88 o
 -11   1   2       3117.09       2910.08        34.54 o
  -9   1   2        733.51        931.32        13.16 o
  -7   1   2      11773.14      11557.21       100.13 o
  -5   1   2         41.20         43.79         2.75 o
  -3   1   2      40554.52      41344.87       642.20 o
  -1   1   2       9706.86       9780.34       116.50 o
   1   1   2        889.28        795.77        12.63 o
   3   1   2      11977.09      12054.98        88.72 o
   5   1   2       7287.27       7644.03        62.22 o
   7   1   2       1794.15       1844.08        24.43 o
   9   1   2       2380.21       2213.16        31.22 o
  11   1   2          5.62         11.39         8.26 o
  13   1   2       1833.92       1832.04        31.16 o
  15   1   2        865.48        912.64        22.36 o
  17   1   2         17.64         13.58         8.66 o
  19   1   2        158.10        176.44        12.46 o
 -20   2   2         15.12         10.01        10.24 o
 -18   2   2        137.59        144.55        12.96 o
 -16   2   2        747.58        750.08        20.74 o
 -14   2   2          7.72          2.23         6.88 o
 -12   2   2        478.00        529.94        14.49 o
 -10   2   2       2983.19       3015.48        34.74 o
  -8   2   2        174.79        192.27         6.75 o
  -6   2   2       1700.75       1705.10        16.82 o
  -4   2   2       2661.39       2939.87        27.18 o
  -2   2   2      20986.99      21603.94       185.12 o
   0   2   2      17662.44      18402.54       155.70 o
   2   2   2        275.54        254.30         4.82 o
   4   2   2        522.84        518.52         7.08 o
   6   2   2       1418.63       1273.12        15.09 o
   8   2   2         18.56         10.62         3.09 o
  10   2   2          7.41          4.31         5.50 o
  12   2   2       1263.00       1248.89        21.31 o
  14   2   2        142.22        136.70         9.52 o
  16   2   2        234.22        232.46        12.66 o
  18   2   2         19.41          7.36         7.91 o
 -19   3   2        164.78        170.27        14.25 o
 -17   3   2        172.78        192.21        12.76 o
 -15   3   2        380.06        372.46        14.37 o
 -13   3   2       3724.41       3792.17        57.13 o
 -11   3   2       1138.49       1156.50        18.36 o
  -9   3   2       1427.31       1208.00        14.95 o
  -7   3   2       7871.22       7579.26        62.70 o
  -5   3   2      21918.41      22265.64       205.56 o
  -3   3   2      16162.34      15406.16       431.92 o
  -1   3   2       5821.84       6117.34        56.53 o
   1   3   2      36913.34      36313.71       267.33 o
   3   3   2       8602.67       9097.04        77.17 o
   5   3   2       1897.79       1929.90        17.56 o
   7   3   2       1942.11       1618.22        17.37 o
   9   3   2         26.00         26.80         7.34 o
  11   3   2       3999.16       3937.95        45.37 o
  13   3   2       3277.14       3364.95        42.19 o
  15   3   2         89.37         67.72         8.92 o
  17   3   2         51.48         69.14        10.34 o
  19   3   2        190.00        182.56        11.95 o
 -20   4   2        243.13        250.51        16.65 o
 -18   4   2        125.53        129.89        12.76 o
 -16   4   2        458.86        482.79        26.73 o
 -14   4   2        613.33        618.89        17.38 o
 -12   4   2        108.64        104.16         8.56 o
 -10   4   2       4858.36       4848.02        47.39 o
  -8   4   2       7947.02       7985.63        66.49 o
  -6   4   2        514.89        471.75         8.40 o
  -4   4   2       1341.52       1321.22        14.05 o
  -2   4   2        493.75        522.33        10.62 o
   0   4   2      12259.55      12591.12       116.55 o
   2   4   2       6153.98       6385.51        51.69 o
   4   4   2       2325.46       2298.28        19.76 o
   6   4   2        497.76        439.97         7.31 o
   8   4   2       1360.81       1349.59        17.09 o
  10   4   2       1736.04       1845.16        25.64 o
  12   4   2       1071.06       1061.47        19.76 o
  14   4   2          5.38          8.80         6.54 o
  16   4   2        746.16        707.57        19.01 o
  18   4   2        144.18        142.12        12.19 o
 -19   5   2          6.26          4.77         9.38 o
 -17   5   2        267.57        275.59        15.57 o
 -15   5   2        294.97        266.70        13.82 o
 -13   5   2       1606.50       1700.56        28.35 o
 -11   5   2        786.48        793.89        13.86 o
  -9   5   2       1058.82       1202.01        15.08 o
  -7   5   2       8264.40       8570.14        87.50 o
  -5   5   2         97.55         61.67         3.40 o
  -3   5   2       1569.87       1546.08        16.00 o
  -1   5   2        166.88        217.27         4.61 o
   1   5   2        403.54        382.04         5.55 o
   3   5   2       4135.57       4128.03        38.24 o
   5   5   2        167.68        168.02         5.68 o
   7   5   2        411.14        446.31         8.13 o
   9   5   2       1578.79       1474.03        24.41 o
  11   5   2         84.91         93.07        13.27 o
  13   5   2         94.00         89.56         8.33 o
  15   5   2         20.83         22.00         7.51 o
  17   5   2         47.25         51.48        11.24 o
 -20   6   2        338.41        383.66        19.45 o
 -18   6   2        222.13        240.20        14.60 o
 -16   6   2        885.74        813.54        22.40 o
 -14   6   2        354.42        370.10        14.02 o
 -12   6   2         36.55         36.33         5.79 o
 -10   6   2       6510.69       6479.16        61.45 o
  -8   6   2      17010.89      16809.56       145.05 o
  -6   6   2        614.02        451.24         8.01 o
  -4   6   2        417.16        329.45         6.56 o
  -2   6   2       8085.74       8271.38        71.58 o
   0   6   2       9064.77       9830.06        78.95 o
   2   6   2      28438.98      29204.47       212.18 o
   4   6   2       4147.21       3953.64        34.89 o
   6   6   2        185.25        149.83         4.80 o
   8   6   2       3684.80       3915.21        34.06 o
  10   6   2       3354.89       3333.64        39.71 o
  12   6   2        220.34        236.51        11.93 o
  14   6   2        913.62        938.68        20.15 o
  16   6   2        731.36        729.25        22.20 o
  18   6   2         59.38         60.92        15.18 o
 -19   7   2        607.99        650.23        27.49 o
 -17   7   2       2109.68       2161.32        37.40 o
 -15   7   2         65.11         73.65         9.13 o
 -13   7   2        190.74        151.61         9.66 o
 -11   7   2       1661.50       1524.52        20.72 o
  -9   7   2       8029.97       8109.97        81.47 o
  -7   7   2      16357.77      16520.91       142.28 o
  -5   7   2       2309.82       2170.47        22.48 o
  -3   7   2        476.12        712.36         9.43 o
  -1   7   2       3500.63       3361.75        33.98 o
   1   7   2      26323.58      27640.08       232.53 o
   3   7   2      14043.03      14393.53       123.22 o
   5   7   2       1616.11       1441.74        14.54 o
   7   7   2       1324.44       1267.40        15.09 o
   9   7   2       1636.63       1658.83        19.50 o
  11   7   2        976.27        972.95        18.35 o
  13   7   2       1898.48       1921.26        32.14 o
  15   7   2        658.06        692.06        31.33 o
  17   7   2         42.88         17.02        12.22 o
 -18   8   2          5.88         -3.09        16.65 o
 -16   8   2         40.46         16.90        10.65 o
 -14   8   2        417.68        427.55        13.85 o
 -12   8   2        515.59        547.75        21.74 o
 -10   8   2        134.53        130.66         7.34 o
  -8   8   2          0.56          1.54         3.70 o
  -6   8   2        448.14        471.45         8.11 o
  -4   8   2        915.70        999.07        12.41 o
  -2   8   2       2783.92       2886.44        27.82 o
   0   8   2         19.60         42.23         3.30 o
   2   8   2        115.08        186.72         4.79 o
   4   8   2       1265.55       1312.44        13.48 o
   6   8   2        211.48        228.60         7.36 o
   8   8   2          3.97         -0.28         3.38 o
  10   8   2        280.70        279.81        12.40 o
  12   8   2        292.36        301.75        16.50 o
  14   8   2          3.21          3.65        10.26 o
  16   8   2         69.08         62.39        13.26 o
 -19   9   2        252.77        249.85        33.02 o
 -17   9   2        861.84        886.74        32.78 o
 -15   9   2          3.36         -1.50         8.22 o
 -13   9   2        104.70         98.87         9.81 o
 -11   9   2        460.52        398.91        19.44 o
  -9   9   2        419.97        365.28        12.41 o
  -7   9   2       7229.15       6952.96        69.92 o
  -5   9   2       2815.36       2954.64        29.62 o
  -3   9   2         26.46         54.70         3.37 o
  -1   9   2        920.77        869.93        12.79 o
   1   9   2       1858.42       2059.49        21.91 o
   3   9   2       3034.97       3160.54        29.26 o
   5   9   2       4571.65       4463.96        46.69 o
   7   9   2        847.80        813.96        18.95 o
   9   9   2         12.76          9.00         5.15 o
  11   9   2        140.14        137.02        10.67 o
  13   9   2       1124.02       1120.91        29.92 o
  15   9   2        621.00        609.23        25.22 o
  17   9   2         23.91         18.17        12.44 o
 -18  10   2         60.02         84.88        14.83 o
 -16  10   2        229.22        241.17        21.04 o
 -14  10   2       1213.40       1217.39        26.14 o
 -12  10   2       1172.63       1163.58        21.57 o
 -10  10   2        264.09        244.93        10.35 o
  -8  10   2       2425.15       2248.24        32.50 o
  -6  10   2       4529.65       4340.57        52.46 o
  -4  10   2       2565.55       2629.95        33.69 o
  -2  10   2       3099.22       3238.64        39.14 o
   0  10   2       1608.72       1673.17        23.13 o
   2  10   2       3989.58       3706.86        36.11 o
   4  10   2       8597.91       8563.48        76.89 o
   6  10   2       2036.91       1983.24        23.11 o
   8  10   2         12.67         14.32         4.01 o
  10  10   2       1442.33       1476.30        27.29 o
  12  10   2       2067.85       2042.96        35.04 o
  14  10   2        387.54        393.79        20.73 o
  16  10   2        114.29        103.06        15.13 o
 -17  11   2          6.13          7.57        11.24 o
 -15  11   2        150.85        131.45        12.44 o
 -13  11   2        532.87        527.60        20.81 o
 -11  11   2        828.81        839.33        18.18 o
  -9  11   2         17.75          6.88         5.73 o
  -7  11   2        157.39        176.54        10.01 o
  -5  11   2        646.96        605.95        16.94 o
  -3  11   2       4784.39       4741.23        66.07 o
  -1  11   2       1245.45       1242.63        23.19 o
   1  11   2         77.52         58.73         4.42 o
   3  11   2         61.56         66.23         5.36 o
   5  11   2         67.06         59.93         4.71 o
   7  11   2       1745.36       1773.20        24.45 o
   9  11   2       1333.43       1340.95        25.40 o
  11  11   2         22.61          1.87         7.73 o
  13  11   2         11.10          8.67         9.61 o
  15  11   2         16.55         24.57        12.97 o
 -16  12   2         98.47        105.06        12.64 o
 -14  12   2         73.87         53.91        10.41 o
 -12  12   2         71.21         58.16         8.13 o
 -10  12   2        845.00        866.77        18.40 o
  -8  12   2       1726.80       1717.40        33.44 o
  -6  12   2        558.03        558.31        17.79 o
  -4  12   2         27.63         17.48         6.71 o
  -2  12   2        406.15        359.47        21.12 o
   0  12   2       4060.71       3800.92        62.33 o
   2  12   2       4968.75       5012.42        87.16 o
   4  12   2        113.58        106.80         7.71 o
   6  12   2        174.14        186.58         7.09 o
   8  12   2         24.20         20.05         4.08 o
  10  12   2        905.28        985.72        22.95 o
  12  12   2       1248.31       1167.87        49.25 o
  14  12   2          2.77         -2.38        10.88 o
 -15  13   2        211.32        253.24        19.27 o
 -13  13   2        497.81        519.69        22.68 o
 -11  13   2       1410.07       1453.38        29.15 o
  -9  13   2        757.37        745.28        22.66 o
  -7  13   2         12.99         14.57         7.57 o
  -5  13   2       3797.05       3536.05        54.63 o
  -3  13   2       5174.64       5322.42        74.74 o
  -1  13   2       1121.86       1188.51        24.29 o
   1  13   2        541.66        585.16        16.44 o
   3  13   2        879.37        864.69        27.21 o
   5  13   2       2159.90       2180.70        39.80 o
   7  13   2       2861.89       2940.55        43.59 o
   9  13   2        489.81        491.59        17.28 o
  11  13   2         83.72         86.33        10.62 o
  13  13   2        426.53        429.75        19.02 o
 -14  14   2        537.54        603.65        26.60 o
 -12  14   2        426.43        443.99        19.02 o
 -10  14   2        158.87        158.49        12.67 o
  -8  14   2          4.06         18.75         8.85 o
  -6  14   2         76.96        122.02        18.38 o
  -4  14   2       2453.97       2414.95        46.45 o
  -2  14   2       2091.01       1938.94        34.87 o
   0  14   2         19.13         18.75         6.63 o
   2  14   2         13.20         20.65         9.71 o
   4  14   2       1320.23       1368.05        36.18 o
   6  14   2       1069.47       1170.78        28.79 o
   8  14   2        186.28        174.72        12.92 o
  10  14   2         67.40         71.93        14.62 o
  12  14   2         87.76         81.44        14.13 o
 -13  15   2         24.05         11.34        12.93 o
 -11  15   2         50.22         41.62        10.12 o
  -9  15   2          9.15          0.32         9.05 o
  -7  15   2        154.34        130.88        18.19 o
  -5  15   2         62.30         59.27         9.69 o
  -3  15   2        822.21        800.72        21.95 o
  -1  15   2         13.97         23.75         7.45 o
   1  15   2         90.38         84.26        23.11 o
   3  15   2        837.99        808.85        40.73 o
   5  15   2        295.61        272.87        19.84 o
   7  15   2         15.08         18.34         8.56 o
   9  15   2         95.75        106.26        13.37 o
  11  15   2          8.51         12.48        17.47 o
 -12  16   2        461.89        466.01        34.79 o
 -10  16   2        185.27        207.54        14.38 o
  -8  16   2        751.98        775.64        25.20 o
  -6  16   2        785.02        835.65        25.37 o
  -4  16   2        669.45        691.90        21.78 o
  -2  16   2       2060.51       1917.80        36.97 o
   0  16   2        876.10        861.28        43.48 o
   2  16   2        890.28        876.31        30.23 o
   4  16   2       1246.50       1283.88        38.47 o
   6  16   2        521.99        533.34        79.80 o
   8  16   2        497.92        494.14        23.05 o
  10  16   2        624.60        579.46        25.84 o
 -11  17   2        271.31        297.88        17.33 o
  -9  17   2        295.03        280.91        18.22 o
  -7  17   2        989.67        973.99        29.29 o
  -5  17   2        685.83        677.64        23.46 o
  -3  17   2        116.93        129.50        11.98 o
  -1  17   2        627.19        626.16        27.11 o
   1  17   2       1760.52       1793.50        46.30 o
   3  17   2        648.25        679.83        28.80 o
   5  17   2        288.33        290.01        21.39 o
   7  17   2        380.57        374.54        20.32 o
   9  17   2        279.86        281.07        19.48 o
  -8  18   2         90.82        107.06        19.01 o
  -6  18   2         91.18        102.06        12.91 o
  -4  18   2         51.49         69.00        11.78 o
  -2  18   2        266.65        264.45        20.97 o
   0  18   2         34.54         51.51        18.16 o
   2  18   2         28.53         54.32        30.27 o
   4  18   2          1.25         -1.07        28.07 o
   6  18   2         62.68        104.55        17.50 o
  -7  19   2        183.92        203.22        16.85 o
  -5  19   2        327.52        313.31        18.61 o
  -3  19   2         45.44         40.41        14.54 o
  -1  19   2        185.75        201.46        28.07 o
   1  19   2        618.43        545.49        27.21 o
   3  19   2        199.70        267.45        24.77 o
   5  19   2        134.31        125.92        18.63 o
 -21   1   3        123.52        112.45        13.67 o
 -19   1   3        206.92        258.16        16.33 o
 -17   1   3       2249.84       2258.37        37.77 o
 -15   1   3       1158.08       1128.72        26.85 o
 -13   1   3        193.64        170.73        10.33 o
 -11   1   3        468.23        397.56        10.39 o
  -9   1   3       2595.42       2463.61        28.55 o
  -7   1   3       7285.99       7436.90        66.13 o
  -5   1   3       5688.92       5696.15        66.93 o
  -3   1   3      20321.04      20642.82       190.20 o
  -1   1   3       3624.45       3829.34        41.53 o
   1   1   3       2058.26       2022.36        16.81 o
   3   1   3      15807.87      16316.06       127.89 o
   5   1   3        712.69        661.65         9.00 o
   7   1   3       3135.00       3113.29        33.99 o
   9   1   3       5105.25       5006.09        48.82 o
  11   1   3        531.27        547.62        20.35 o
  13   1   3        854.47        895.80        16.99 o
  15   1   3        536.33        518.48        14.78 o
  17   1   3          8.05          6.41         7.55 o
 -20   2   3        560.14        564.75        21.70 o
 -18   2   3        372.29        381.84        17.60 o
 -16   2   3         67.76         80.16         9.84 o
 -14   2   3        785.95        772.84        23.15 o
 -12   2   3       2032.32       1949.32        29.55 o
 -10   2   3       5718.59       5881.09        55.27 o
  -8   2   3      10832.19      10645.47        86.53 o
  -6   2   3       4524.71       4091.98        35.18 o
  -4   2   3        578.39        559.28         8.22 o
  -2   2   3      12108.38      13106.51       121.48 o
   0   2   3      10665.87      10534.00        82.54 o
   2   2   3      12484.41      12651.47        93.15 o
   4   2   3       9342.04       9641.63        77.49 o
   6   2   3       9463.48       9604.71        73.35 o
   8   2   3        452.76        406.17        10.75 o
  10   2   3       1909.20       1834.27        25.67 o
  12   2   3       2621.73       2617.14        31.19 o
  14   2   3        293.65        302.34        11.84 o
  16   2   3        434.78        439.75        15.05 o
  18   2   3        402.08        436.98        16.31 o
 -21   3   3        160.41        147.24        14.68 o
 -19   3   3         69.82         94.95        12.08 o
 -17   3   3          9.51          8.09         8.23 o
 -15   3   3         81.12         75.65         9.34 o
 -13   3   3        115.54        102.82         8.58 o
 -11   3   3       2211.91       2262.61        28.63 o
  -9   3   3       1210.28       1206.54        15.85 o
  -7   3   3        695.79        638.48         9.44 o
  -5   3   3       4298.13       4894.05        44.41 o
  -3   3   3        595.65        591.13         7.72 o
  -1   3   3      13093.57      13901.54       128.76 o
   1   3   3       5350.54       5643.54        42.89 o
   3   3   3        616.47        656.59        19.36 o
   5   3   3       1239.91       1300.41        13.10 o
   7   3   3        673.59        743.42        10.86 o
   9   3   3       1325.62       1255.03        19.47 o
  11   3   3        638.08        678.97        15.55 o
  13   3   3         58.95         60.71         7.87 o
  15   3   3         47.74         32.97         7.32 o
  17   3   3        125.96        129.56        15.92 o
 -20   4   3         81.49         94.11        12.96 o
 -18   4   3          7.03          1.60         8.98 o
 -16   4   3        905.52        890.12        22.03 o
 -14   4   3       1219.05       1172.19        23.52 o
 -12   4   3         36.34         42.73         6.42 o
 -10   4   3        275.45        244.29        12.71 o
  -8   4   3       2702.22       2593.51        27.10 o
  -6   4   3       8477.74       8372.33        73.76 o
  -4   4   3      10567.45      11421.94        97.95 o
  -2   4   3       8954.50       9322.60        79.98 o
   0   4   3       1620.62       1562.64        14.64 o
   2   4   3       3731.74       3766.54        28.05 o
   4   4   3      13565.87      14280.14        99.82 o
   6   4   3       1590.30       1422.20        15.70 o
   8   4   3        632.07        700.73        17.56 o
  10   4   3        462.36        462.36        12.73 o
  12   4   3       2646.42       2630.63        35.11 o
  14   4   3          8.67          6.13         6.89 o
  16   4   3        101.93        119.05         9.79 o
  18   4   3        210.20        213.66        12.53 o
 -19   5   3        288.71        282.75        16.62 o
 -17   5   3        843.67        838.03        21.76 o
 -15   5   3         26.06         40.38         8.02 o
 -13   5   3         86.56         93.30         8.79 o
 -11   5   3       7045.71       7046.88        66.56 o
  -9   5   3       8626.21       8738.65        79.07 o
  -7   5   3        391.55        337.13         6.91 o
  -5   5   3       4758.63       4371.11        55.60 o
  -3   5   3        341.99        252.27         5.06 o
  -1   5   3       8942.58       9832.13        84.54 o
   1   5   3      18666.00      18934.97       148.09 o
   3   5   3       4228.91       3723.69        31.89 o
   5   5   3       2799.24       2710.97        22.13 o
   7   5   3        402.66        401.07        11.24 o
   9   5   3       2960.19       3039.45        43.73 o
  11   5   3       1301.42       1307.11        21.88 o
  13   5   3       1336.78       1365.35        34.07 o
  15   5   3        380.97        410.41        13.77 o
  17   5   3         77.13         88.60        10.42 o
 -20   6   3        159.53        149.01        18.39 o
 -18   6   3        231.46        226.62        14.43 o
 -16   6   3         56.37         66.49         9.51 o
 -14   6   3         45.59         37.44         7.30 o
 -12   6   3        250.26        267.82        11.08 o
 -10   6   3        496.99        476.42        10.61 o
  -8   6   3        553.32        569.53         9.49 o
  -6   6   3       1934.94       1934.13        20.87 o
  -4   6   3       3850.44       3661.67        42.08 o
  -2   6   3       2821.79       2913.76        43.94 o
   0   6   3       4804.63       4971.03        44.51 o
   2   6   3         24.94         55.66         2.72 o
   4   6   3       1950.09       2034.95        16.17 o
   6   6   3       2563.87       2697.54        24.47 o
   8   6   3        156.60        165.44         6.57 o
  10   6   3        264.88        268.19        21.39 o
  12   6   3        458.92        429.42        13.86 o
  14   6   3        803.97        737.73        24.52 o
  16   6   3         16.07         19.64         8.38 o
 -19   7   3        585.48        586.94        21.66 o
 -17   7   3        437.40        424.40        17.86 o
 -15   7   3        936.27        905.08        21.43 o
 -13   7   3         24.53         14.02         6.64 o
 -11   7   3       3641.10       3679.83        38.95 o
  -9   7   3       1214.70       1255.19        17.29 o
  -7   7   3       3507.99       3193.68        32.25 o
  -5   7   3       1043.08       1258.37        14.91 o
  -3   7   3       1072.26       1077.45        17.27 o
  -1   7   3       9779.81      10467.12        98.91 o
   1   7   3        773.74        883.72        11.45 o
   3   7   3       1800.68       1595.49        17.30 o
   5   7   3        640.04        614.60         8.06 o
   7   7   3       1313.22       1377.32        15.35 o
   9   7   3        515.53        539.29        13.27 o
  11   7   3        324.93        339.07        12.51 o
  13   7   3        213.64        217.56        21.88 o
  15   7   3        211.78        227.39        17.49 o
  17   7   3         10.65         21.48        10.80 o
 -18   8   3        731.12        740.51        27.09 o
 -16   8   3          4.57          7.83        10.33 o
 -14   8   3        555.02        556.90        15.17 o
 -12   8   3       2448.13       2316.65        28.36 o
 -10   8   3       2135.07       2081.70        25.26 o
  -8   8   3       5379.80       5311.17        55.37 o
  -6   8   3       3920.89       3879.48        41.09 o
  -4   8   3        726.11        729.77        13.21 o
  -2   8   3      15947.70      15489.63       144.80 o
   0   8   3       5384.00       5191.66        71.99 o
   2   8   3       9558.22       9686.49        84.39 o
   4   8   3       3315.84       3211.53        27.34 o
   6   8   3       4235.46       4267.83        33.88 o
   8   8   3       1147.71       1231.31        18.66 o
  10   8   3       1349.83       1346.16        34.50 o
  12   8   3       2139.77       2145.07        45.88 o
  14   8   3        950.83        960.56        43.77 o
  16   8   3        153.34        152.69        12.74 o
 -19   9   3          2.99         -8.12        12.76 o
 -17   9   3         37.00         53.47        12.85 o
 -15   9   3       1007.88        959.86        23.49 o
 -13   9   3        862.65        905.86        21.08 o
 -11   9   3        215.43        228.54         9.25 o
  -9   9   3        793.30        813.04        13.87 o
  -7   9   3       3896.52       3688.30        40.34 o
  -5   9   3       1334.46       1313.12        17.37 o
  -3   9   3       6508.68       6580.79        64.81 o
  -1   9   3       1320.00       1185.63        14.86 o
   1   9   3        985.77       1018.99        14.10 o
   3   9   3      10093.58      10175.81       109.39 o
   5   9   3        907.83        895.74        15.78 o
   7   9   3        684.74        664.83        12.88 o
   9   9   3       2042.56       2049.45        27.40 o
  11   9   3        771.23        726.62        22.82 o
  13   9   3         27.81         34.71        10.44 o
  15   9   3        529.43        538.40        18.80 o
 -18  10   3          2.66          1.48        16.69 o
 -16  10   3         18.23         18.45        12.55 o
 -14  10   3         23.54          9.05         7.40 o
 -12  10   3         46.16         33.08         6.94 o
 -10  10   3       2093.11       2021.46        28.52 o
  -8  10   3          7.39          1.88         5.15 o
  -6  10   3       3086.15       2998.50        38.69 o
  -4  10   3       1091.01       1013.84        14.68 o
  -2  10   3          0.53          3.86         3.54 o
   0  10   3        112.03        135.71         6.51 o
   2  10   3         30.60         35.72         3.66 o
   4  10   3         14.50         14.13         6.06 o
   6  10   3         30.44         29.45         5.70 o
   8  10   3          0.34          2.49         3.93 o
  10  10   3        160.12        149.36        11.39 o
  12  10   3        102.22        119.03        13.37 o
  14  10   3         92.71         78.23         9.82 o
 -17  11   3        250.79        278.74        28.48 o
 -15  11   3        595.08        610.55        20.56 o
 -13  11   3         16.24         27.21         9.22 o
 -11  11   3        243.09        258.19        11.51 o
  -9  11   3       5216.22       5058.25        62.37 o
  -7  11   3       1720.10       1672.31        25.94 o
  -5  11   3        888.54        987.15        23.31 o
  -3  11   3        117.50        125.52         8.57 o
  -1  11   3        285.73        258.46         8.95 o
   1  11   3       5843.89       5767.24        59.14 o
   3  11   3       4530.74       4484.48        53.87 o
   5  11   3        196.18        198.33        15.88 o
   7  11   3         34.10         31.09         6.37 o
   9  11   3       1687.52       1658.70        29.39 o
  11  11   3        445.48        470.55        23.67 o
  13  11   3        210.95        209.91        11.77 o
  15  11   3        177.32        168.17        11.65 o
 -16  12   3        139.02        178.82        22.86 o
 -14  12   3        296.24        285.62        15.28 o
 -12  12   3        571.53        577.41        21.31 o
 -10  12   3        404.22        494.12        16.97 o
  -8  12   3        662.76        671.74        20.46 o
  -6  12   3       1440.21       1377.68        29.14 o
  -4  12   3        733.32        711.47        18.59 o
  -2  12   3        605.81        586.16        15.79 o
   0  12   3       6695.83       6796.03        89.71 o
   2  12   3        478.00        446.59        12.81 o
   4  12   3        106.05         84.20         7.35 o
   6  12   3       1156.45       1157.25        22.61 o
   8  12   3       2093.09       2081.37        33.65 o
  10  12   3        464.36        441.82        17.09 o
  12  12   3        252.02        249.32         9.92 o
  14  12   3          5.11         18.37         7.88 o
 -15  13   3         61.83         58.62        19.39 o
 -13  13   3         81.97         66.50        13.01 o
 -11  13   3         67.33         64.55         9.53 o
  -9  13   3         22.71         13.26         7.93 o
  -7  13   3       2032.81       1930.91        36.65 o
  -5  13   3        344.40        358.18        15.57 o
  -3  13   3       2000.48       1890.47        33.57 o
  -1  13   3        109.89        121.46         9.03 o
   1  13   3        424.00        377.34        16.65 o
   3  13   3        853.41        761.33        29.72 o
   5  13   3         20.59         20.00         8.93 o
   7  13   3        894.13        776.49        23.46 o
   9  13   3          1.77         -6.25         6.25 o
  11  13   3        225.44        249.76        23.51 o
  13  13   3          5.75         -6.43        18.64 o
 -14  14   3        150.52        154.94        16.09 o
 -12  14   3        919.18        917.98        24.45 o
 -10  14   3         60.95         99.90        10.82 o
  -8  14   3        126.70        133.41        11.78 o
  -6  14   3       2650.91       2563.32        44.23 o
  -4  14   3       1060.79        922.54        22.81 o
  -2  14   3       1384.50       1427.93        28.85 o
   0  14   3       1551.89       1546.80        29.12 o
   2  14   3        186.03        209.08        15.94 o
   4  14   3        777.15        795.50        27.24 o
   6  14   3       2406.04       2512.82        49.56 o
   8  14   3        378.80        381.86        19.90 o
  10  14   3        179.92        209.43        17.13 o
  12  14   3        361.66        385.96        22.45 o
 -13  15   3        267.98        304.86        19.97 o
 -11  15   3        336.52        328.27        16.62 o
  -9  15   3        550.15        566.32        21.59 o
  -7  15   3       1165.43       1244.86        29.43 o
  -5  15   3       1537.88       1602.53        33.01 o
  -3  15   3       1346.40       1365.46        28.93 o
  -1  15   3       1102.06       1014.07        39.87 o
   1  15   3       1129.74       1042.37        31.46 o
   3  15   3       1773.46       1882.08       127.68 o
   5  15   3       1041.29       1115.89        35.00 o
   7  15   3        540.49        491.71        37.03 o
   9  15   3        992.08       1030.00        29.96 o
  11  15   3        405.33        528.19        45.69 o
 -12  16   3         56.58         66.57        11.30 o
 -10  16   3          6.84          0.82         9.86 o
  -8  16   3        272.40        230.39        15.79 o
  -6  16   3        614.53        708.76        23.23 o
  -4  16   3          2.95          5.16         7.93 o
  -2  16   3        288.51        324.19        15.45 o
   0  16   3        242.15        260.15        13.99 o
   2  16   3         35.63         48.06        12.04 o
   4  16   3        535.91        503.21        24.91 o
   6  16   3         93.03        123.75        13.55 o
   8  16   3         25.49         26.67        14.07 o
  10  16   3        156.47        188.90        17.53 o
 -11  17   3          7.83         20.34        10.26 o
  -9  17   3        228.88        222.63        16.92 o
  -7  17   3        254.34        254.82        16.73 o
  -5  17   3        144.41        162.34        13.76 o
  -3  17   3        277.05        277.29        15.79 o
  -1  17   3         28.74         22.30         8.49 o
   1  17   3        237.29        226.15        26.97 o
   3  17   3        419.05        440.58        25.21 o
   5  17   3          4.00         28.11        18.71 o
   7  17   3         85.56         90.28        13.49 o
  -8  18   3        565.45        655.30        41.86 o
  -6  18   3        451.69        433.40        21.18 o
  -4  18   3        286.59        312.92        21.71 o
  -2  18   3        413.69        377.75        26.15 o
   0  18   3        611.75        659.32        48.98 o
   2  18   3        886.08        931.03        33.85 o
   4  18   3        370.43        355.42        24.13 o
   6  18   3        210.04        210.16        16.68 o
  -5  19   3        157.53        151.20        15.15 o
  -3  19   3        466.69        484.51        21.44 o
  -1  19   3         22.75         27.30        15.41 o
   1  19   3        158.27        144.74        17.90 o
   3  19   3        122.87        135.68        17.85 o
 -20   0   4          5.26         -4.52        19.26 o
 -18   0   4        895.76        976.37        34.58 o
 -16   0   4       1985.08       2010.35        48.60 o
 -14   0   4       2787.57       2778.25        69.34 o
 -12   0   4         42.73         56.54        17.61 o
 -10   0   4       2709.90       2519.55        59.91 o
  -8   0   4       6182.84       6333.57        81.97 o
  -6   0   4      33470.61      33823.65       462.25 o
  -4   0   4      12605.29      12537.42       184.44 o
  -2   0   4        406.41        392.90        13.76 o
   0   0   4      21111.37      21308.18       220.14 o
   2   0   4      41753.61      41841.63       436.82 o
   4   0   4        445.31        355.82         7.77 o
   6   0   4      12785.03      12752.00       136.21 o
   8   0   4       3332.55       3364.14        49.56 o
  10   0   4        183.66        156.36        10.84 o
  12   0   4       4799.65       4866.57        71.80 o
  14   0   4        172.54        194.43        14.70 o
  16   0   4        613.92        668.49        35.45 o
 -21   1   4         31.69         24.23        11.37 o
 -19   1   4         90.27        112.30        12.27 o
 -17   1   4        363.23        366.76        18.84 o
 -15   1   4        723.08        721.75        20.58 o
 -13   1   4        163.80        162.11        10.13 o
 -11   1   4         46.92         52.09         5.04 o
  -9   1   4       2978.91       2886.54        32.68 o
  -7   1   4       6886.79       6805.97        67.33 o
  -5   1   4      15560.61      15491.11       131.50 o
  -3   1   4        350.40        332.30         5.32 o
  -1   1   4       2247.34       2318.58        32.42 o
   1   1   4       2611.64       2428.14        20.25 o
   3   1   4      12301.12      12950.41        96.36 o
   5   1   4       1198.71       1194.52        13.83 o
   7   1   4       4738.37       4799.29        46.28 o
   9   1   4         46.27         62.04         6.48 o
  11   1   4       1398.04       1299.47        19.75 o
  13   1   4        145.53        156.19         9.22 o
  15   1   4        379.18        391.93        14.27 o
  17   1   4        239.50        261.89        13.20 o
 -20   2   4          7.24          9.69        10.34 o
 -18   2   4         98.73         97.83        11.68 o
 -16   2   4        277.82        286.98        14.05 o
 -14   2   4        108.06        103.91         9.34 o
 -12   2   4        423.53        419.56        11.72 o
 -10   2   4        886.48        896.68        13.53 o
  -8   2   4        618.71        621.67         9.43 o
  -6   2   4       1837.99       2070.03        21.25 o
  -4   2   4        364.58        338.76         6.52 o
  -2   2   4          4.24         16.54         5.84 o
   0   2   4        212.31        240.79         4.70 o
   2   2   4       2546.49       2793.89        23.33 o
   4   2   4       2228.32       2137.66        19.15 o
   6   2   4       2177.63       2393.85        23.50 o
   8   2   4         31.93         24.78         4.60 o
  10   2   4         13.31         19.10         5.26 o
  12   2   4         96.64         99.87         7.69 o
  14   2   4        225.91        242.83        11.17 o
  16   2   4        129.47        135.26        10.51 o
 -21   3   4        124.37        122.60        16.20 o
 -19   3   4         57.33         67.36        11.42 o
 -17   3   4        583.29        556.92        18.92 o
 -15   3   4       1631.04       1600.10        28.81 o
 -13   3   4       2004.64       2027.51        31.20 o
 -11   3   4        160.45        156.34         9.69 o
  -9   3   4         27.42         43.41         3.81 o
  -7   3   4      15196.66      15407.45       145.31 o
  -5   3   4       9237.11      10040.11        87.08 o
  -3   3   4      11354.24      11442.59        97.86 o
  -1   3   4       2075.83       1903.45        18.79 o
   1   3   4        951.92       1188.44        11.28 o
   3   3   4       3107.75       2959.99        24.93 o
   5   3   4      14761.23      15240.00       121.46 o
   7   3   4       1106.58       1154.09        14.32 o
   9   3   4       6588.46       6577.41        62.66 o
  11   3   4        173.17        157.85         8.32 o
  13   3   4         15.23         19.54         6.53 o
  15   3   4       2125.85       2066.96        29.67 o
  17   3   4        412.89        411.35        15.59 o
 -20   4   4        220.75        252.60        17.32 o
 -18   4   4         44.51         32.42         9.46 o
 -16   4   4        149.58        160.99        13.35 o
 -14   4   4        495.98        530.10        16.27 o
 -12   4   4       1394.80       1439.71        21.88 o
 -10   4   4       1637.35       1700.07        20.80 o
  -8   4   4       3305.70       3133.92        31.59 o
  -6   4   4        145.48        127.11         5.28 o
  -4   4   4       3448.99       3522.63        37.48 o
  -2   4   4        418.23        307.12         6.04 o
   0   4   4       4065.82       4472.06        37.52 o
   2   4   4      10393.58      10763.93        96.12 o
   4   4   4       1313.39       1243.82        13.49 o
   6   4   4        109.22        143.93         5.35 o
   8   4   4       2072.27       2031.57        24.08 o
  10   4   4       1663.61       1610.19        21.85 o
  12   4   4        199.69        186.42         9.30 o
  14   4   4        778.79        848.38        18.20 o
  16   4   4          2.69          1.86         7.06 o
 -19   5   4         34.95         40.23        10.79 o
 -17   5   4        249.39        267.57        14.62 o
 -15   5   4        102.43        112.86        13.50 o
 -13   5   4         51.83         65.18         7.93 o
 -11   5   4         56.78         73.03         5.81 o
  -9   5   4         76.85         65.77         5.20 o
  -7   5   4       1235.27       1315.03        16.30 o
  -5   5   4       5044.69       5279.98        48.21 o
  -3   5   4       1245.32       1289.04        14.55 o
  -1   5   4       1265.54       1629.83        19.20 o
   1   5   4       2089.33       2225.73        22.97 o
   3   5   4       2013.88       2197.60        18.47 o
   5   5   4         81.22         84.65         3.42 o
   7   5   4       1209.85       1090.39        13.86 o
   9   5   4         98.35        106.03         6.55 o
  11   5   4         92.15         77.46         6.79 o
  13   5   4        128.28        117.59         8.56 o
  15   5   4        352.20        317.98        12.78 o
  17   5   4         99.04         98.86        10.50 o
 -20   6   4        302.50        287.86        17.35 o
 -18   6   4        173.11        154.00        12.92 o
 -16   6   4        111.49        121.95        10.89 o
 -14   6   4        899.05        866.45        22.18 o
 -12   6   4       1263.43       1260.49        18.67 o
 -10   6   4       3656.67       3695.13        41.60 o
  -8   6   4       1617.78       1627.81        19.51 o
  -6   6   4       2697.87       2338.44        30.67 o
  -4   6   4       9796.32       9909.32        86.41 o
  -2   6   4       4447.36       4862.25        44.23 o
   0   6   4       5401.18       5233.98        44.00 o
   2   6   4       8022.31       7969.15        60.92 o
   4   6   4        633.15        618.65         7.50 o
   6   6   4       4870.60       4693.82        36.30 o
   8   6   4       3313.31       3285.76        58.54 o
  10   6   4        303.86        327.32        10.29 o
  12   6   4       1383.15       1322.99        24.28 o
  14   6   4        346.04        339.36        12.63 o
  16   6   4        134.46        153.21        28.91 o
 -19   7   4         79.84         87.88        13.14 o
 -17   7   4          4.01          2.54         8.55 o
 -15   7   4        353.43        372.38        22.72 o
 -13   7   4       3726.63       3763.23        40.99 o
 -11   7   4       3083.82       3103.38        37.17 o
  -9   7   4        191.86        195.73        10.25 o
  -7   7   4       1007.43        864.90        13.63 o
  -5   7   4       5060.78       4729.72        48.31 o
  -3   7   4      11146.70      11948.69       111.98 o
  -1   7   4      14386.17      14220.24       121.98 o
   1   7   4         93.32         52.70         2.97 o
   3   7   4       1215.25       1123.78        14.12 o
   5   7   4      10817.26      11019.79        74.70 o
   7   7   4       2148.89       2119.92        19.18 o
   9   7   4         95.80         98.82         6.27 o
  11   7   4       2203.61       2169.91        28.23 o
  13   7   4        767.09        727.76        20.87 o
  15   7   4        200.20        214.05        16.36 o
 -18   8   4         67.01         64.62        16.53 o
 -16   8   4         85.97         86.24         9.79 o
 -14   8   4        266.81        242.31        11.31 o
 -12   8   4        716.56        742.61        15.56 o
 -10   8   4        655.07        617.73        12.40 o
  -8   8   4        392.97        335.77         9.22 o
  -6   8   4        311.19        366.32         8.85 o
  -4   8   4        620.24        527.28        20.57 o
  -2   8   4        183.37        175.89         5.28 o
   0   8   4        985.59       1083.35        13.18 o
   2   8   4          7.09          7.22         2.42 o
   4   8   4         11.71         13.01         3.10 o
   6   8   4        869.04        842.89        12.77 o
   8   8   4        236.91        207.08         6.97 o
  10   8   4          1.89          0.12         5.62 o
  12   8   4         25.40         32.93         7.50 o
  14   8   4        107.13         86.86        10.00 o
  16   8   4        110.60        116.46        11.77 o
 -19   9   4         30.66         25.59        13.14 o
 -17   9   4          2.29         -4.32        12.47 o
 -15   9   4        207.75        194.18        13.00 o
 -13   9   4       1446.79       1328.11        22.95 o
 -11   9   4        737.08        727.39        14.11 o
  -9   9   4        226.77        202.85         7.93 o
  -7   9   4       1634.58       1523.66        20.55 o
  -5   9   4       1396.22       1456.17        19.09 o
  -3   9   4        767.42        793.38        22.40 o
  -1   9   4       1214.51       1133.28        16.50 o
   1   9   4       1308.02       1226.96        20.86 o
   3   9   4       4465.79       4223.11        50.89 o
   5   9   4       2139.51       2259.43        28.84 o
   7   9   4          8.73          1.95         6.14 o
   9   9   4        146.08        145.94         7.60 o
  11   9   4        810.00        828.74        18.49 o
  13   9   4        557.29        579.80        17.58 o
  15   9   4        279.99        282.64        14.93 o
 -18  10   4        424.53        400.49        22.30 o
 -16  10   4        873.24        826.18        23.40 o
 -14  10   4        244.07        254.52        13.31 o
 -12  10   4        187.13        207.95        17.93 o
 -10  10   4       1671.41       1575.01        24.08 o
  -8  10   4       1689.64       1589.26        23.02 o
  -6  10   4       3714.69       3642.65        39.96 o
  -4  10   4       5169.58       5156.26        52.98 o
  -2  10   4        621.16        529.82        21.97 o
   0  10   4       1336.27       1261.14        43.44 o
   2  10   4       5781.55       5800.64        58.73 o
   4  10   4       1184.68       1227.00        19.06 o
   6  10   4       2006.68       2003.94        27.45 o
   8  10   4       2960.96       2819.87        40.57 o
  10  10   4        182.29        187.12        11.23 o
  12  10   4        232.74        262.27        20.81 o
  14  10   4        582.65        586.76        18.34 o
 -17  11   4         45.68         58.46        11.92 o
 -15  11   4        255.59        269.25        14.97 o
 -13  11   4         20.27         20.30         7.20 o
 -11  11   4        199.84        204.87        15.17 o
  -9  11   4       3258.14       3182.78        43.09 o
  -7  11   4       1160.49       1143.47        24.73 o
  -5  11   4        201.80        214.28        11.30 o
  -3  11   4        327.84        379.78        12.85 o
  -1  11   4        573.33        527.78        12.26 o
   1  11   4        790.73        800.33        14.70 o
   3  11   4       1113.95       1093.57        15.59 o
   5  11   4         44.69         38.48         5.82 o
   7  11   4        155.37        127.01         8.33 o
   9  11   4        176.43        159.18        10.09 o
  11  11   4        393.26        377.17        11.51 o
  13  11   4         15.11         18.23         6.37 o
 -16  12   4        577.22        580.06        20.97 o
 -14  12   4        133.87        160.23        14.32 o
 -12  12   4          6.30         -7.59         7.59 o
 -10  12   4          4.48         12.25         7.63 o
  -8  12   4        530.65        486.94        17.70 o
  -6  12   4       2728.30       2687.26        43.81 o
  -4  12   4        828.99        842.94        20.20 o
  -2  12   4        237.16        180.72         9.86 o
   0  12   4        244.41        253.71        11.17 o
   2  12   4       1126.12       1115.34        16.52 o
   4  12   4        434.67        482.62        13.69 o
   6  12   4        381.67        362.45        12.37 o
   8  12   4        271.82        277.10        12.01 o
  10  12   4         53.05         55.10         8.52 o
  12  12   4         33.57         20.21        12.88 o
 -15  13   4        243.75        247.05        18.92 o
 -13  13   4        469.30        528.98        21.95 o
 -11  13   4        474.05        515.98        17.98 o
  -9  13   4       1057.73       1148.45        27.47 o
  -7  13   4       1449.49       1537.95        31.72 o
  -5  13   4        355.18        331.32        14.54 o
  -3  13   4       2419.74       2187.19        39.47 o
  -1  13   4       3729.91       3786.20        55.38 o
   1  13   4        233.98        224.74        12.50 o
   3  13   4        646.07        699.16        24.09 o
   5  13   4       3070.76       3086.83        51.24 o
   7  13   4        497.52        518.49        14.51 o
   9  13   4        548.34        536.90        16.05 o
  11  13   4        354.15        360.02        15.18 o
 -14  14   4         20.92         10.29        10.93 o
 -12  14   4        614.56        597.20        25.13 o
 -10  14   4        631.65        691.43        23.46 o
  -8  14   4         28.57         48.06         9.49 o
  -6  14   4        375.62        378.54        16.68 o
  -4  14   4        463.63        492.58        17.09 o
  -2  14   4        630.46        602.75        17.87 o
   0  14   4        802.04        770.33        19.37 o
   2  14   4        175.76        187.41        15.16 o
   4  14   4        327.03        330.37        19.84 o
   6  14   4        203.36        194.12        14.13 o
   8  14   4        343.80        340.09        18.73 o
  10  14   4        189.22        167.07        15.34 o
 -13  15   4         84.76         70.59        11.44 o
 -11  15   4        128.93        142.34        12.29 o
  -9  15   4         63.28         81.25        11.14 o
  -7  15   4          4.83          2.95         8.37 o
  -5  15   4         20.89         24.53         8.13 o
  -3  15   4        886.77        782.38        21.27 o
  -1  15   4        333.29        301.45        17.09 o
   1  15   4        179.88        140.26         9.86 o
   3  15   4         40.93         69.22        13.16 o
   5  15   4        630.32        616.68        21.98 o
   7  15   4        255.14        272.57        17.53 o
   9  15   4          2.93          2.97        11.33 o
 -12  16   4        204.38        204.50        14.55 o
 -10  16   4        621.49        606.03        38.81 o
  -8  16   4        361.66        337.54        19.89 o
  -6  16   4        733.34        725.18        34.28 o
  -4  16   4       1526.79       1488.86        31.86 o
  -2  16   4        611.55        550.46        18.86 o
   0  16   4        677.39        685.25        19.80 o
   2  16   4       1189.41       1235.31        89.16 o
   4  16   4        339.24        355.18        22.71 o
   6  16   4        891.17        869.60        26.67 o
   8  16   4        954.11       1012.44        42.76 o
 -11  17   4        176.96        207.39        16.84 o
  -9  17   4        418.08        466.84        22.37 o
  -7  17   4        227.07        236.67        16.30 o
  -5  17   4        256.01        242.55        15.61 o
  -3  17   4        872.85        878.60        24.80 o
  -1  17   4        963.75       1038.79        25.90 o
   1  17   4        560.01        541.24        25.68 o
   3  17   4        245.82        205.82        19.06 o
   5  17   4        430.49        440.31        31.14 o
   7  17   4        542.98        577.14        24.29 o
  -8  18   4         10.51         12.52        10.57 o
  -6  18   4          0.85          1.83         9.53 o
  -4  18   4          0.01          3.23         8.37 o
  -2  18   4         34.69         33.43         9.36 o
   0  18   4         32.80         39.76        12.38 o
   2  18   4          3.63         -6.72        11.27 o
   4  18   4         24.68          5.17        20.36 o
  -5  19   4        130.61        125.94        22.94 o
  -3  19   4         70.48         48.99        11.17 o
  -1  19   4        183.18        155.83        18.28 o
   1  19   4        155.98        139.43        17.40 o
 -21   1   5         61.02         63.63        12.96 o
 -19   1   5        181.88        172.28        13.91 o
 -17   1   5        887.37        875.81        21.99 o
 -15   1   5        857.03        833.52        24.69 o
 -13   1   5         68.06         67.75         7.83 o
 -11   1   5        617.12        598.59        11.67 o
  -9   1   5       3228.21       3398.80        42.23 o
  -7   1   5       6846.60       6847.33        57.14 o
  -5   1   5      18836.09      19783.94       155.16 o
  -3   1   5       2532.02       2468.48        29.58 o
  -1   1   5        471.33        669.65         9.82 o
   1   1   5         26.35         22.91         2.39 o
   3   1   5      16949.29      17748.35       131.33 o
   5   1   5      17058.54      17694.46       124.37 o
   7   1   5        772.74        699.82        12.57 o
   9   1   5         37.35         39.95         5.64 o
  11   1   5        204.17        203.79         9.21 o
  13   1   5       1235.82       1212.47        21.17 o
  15   1   5       1282.66       1324.47        23.71 o
 -20   2   5        152.28        143.15        13.61 o
 -18   2   5        326.60        330.08        16.52 o
 -16   2   5        885.35        904.51        21.50 o
 -14   2   5       2499.24       2534.47        37.54 o
 -12   2   5        287.87        285.53        19.86 o
 -10   2   5       1594.82       1537.70        19.46 o
  -8   2   5       3242.38       3109.28        29.78 o
  -6   2   5       2845.68       2756.13        25.43 o
  -4   2   5      29966.71      32205.49       270.58 o
  -2   2   5       8517.03       8521.99        92.62 o
   0   2   5         21.76         49.84         3.36 o
   2   2   5       2564.54       2379.26        20.93 o
   4   2   5       8380.38       8500.63        61.83 o
   6   2   5       8680.11       8606.99        67.51 o
   8   2   5       2913.99       2992.25        32.71 o
  10   2   5         20.40         22.89         5.53 o
  12   2   5        956.37        979.00        18.16 o
  14   2   5       1333.30       1370.29        23.16 o
  16   2   5        454.97        470.50        16.33 o
 -21   3   5          1.85          0.05        10.26 o
 -19   3   5          1.04          7.20         9.06 o
 -17   3   5         21.43         27.56         8.39 o
 -15   3   5        246.47        240.86        12.89 o
 -13   3   5        400.42        408.23        13.93 o
 -11   3   5          4.04          2.32         5.05 o
  -9   3   5         13.70         18.59         5.19 o
  -7   3   5        438.51        468.70         8.08 o
  -5   3   5       6393.08       6506.45        63.45 o
  -3   3   5       1892.99       2347.41        23.05 o
  -1   3   5       1142.40       1318.14        14.41 o
   1   3   5       6328.79       7032.11        57.74 o
   3   3   5          5.66          5.34         3.26 o
   5   3   5         33.54         51.60         3.56 o
   7   3   5        806.52        782.47        12.28 o
   9   3   5        109.47        122.44         7.07 o
  11   3   5        774.90        762.22        15.56 o
  13   3   5        117.11        111.61         8.75 o
  15   3   5        188.35        190.59        11.28 o
 -20   4   5         37.57         46.05        11.73 o
 -18   4   5        678.16        647.56        20.39 o
 -16   4   5        392.69        391.22        16.14 o
 -14   4   5         73.50         77.89         8.82 o
 -12   4   5        337.65        330.67        10.08 o
 -10   4   5        144.50        149.09         8.20 o
  -8   4   5       4774.57       4930.85        44.19 o
  -6   4   5       2418.02       2465.72        25.39 o
  -4   4   5         13.20          7.38         2.79 o
  -2   4   5       6147.41       6467.80        57.46 o
   0   4   5        984.19        799.62        10.56 o
   2   4   5        701.54        574.02         8.26 o
   4   4   5        571.22        526.43         7.58 o
   6   4   5       3095.26       3201.15        26.88 o
   8   4   5        668.15        696.18        12.07 o
  10   4   5         63.37         71.19         6.61 o
  12   4   5         80.77         99.69         8.05 o
  14   4   5        611.05        634.88        16.55 o
  16   4   5         91.80         81.05         9.46 o
 -21   5   5          5.75         34.23        11.72 o
 -19   5   5        179.49        171.15        13.79 o
 -17   5   5       2097.58       2043.55        35.11 o
 -15   5   5        185.89        213.88        14.46 o
 -13   5   5        285.69        273.36         9.85 o
 -11   5   5       2549.00       2484.39        28.56 o
  -9   5   5        193.99        198.39         9.93 o
  -7   5   5      20743.07      21168.37       180.78 o
  -5   5   5       2579.08       2437.05        25.08 o
  -3   5   5        476.03        724.53        10.79 o
  -1   5   5       8630.99       8410.10        79.38 o
   1   5   5       9604.37      10312.43        77.85 o
   3   5   5       1699.31       1668.73        15.42 o
   5   5   5       4209.27       4043.05        36.21 o
   7   5   5        237.63        257.37         9.83 o
   9   5   5       1364.62       1335.86        17.69 o
  11   5   5       2475.02       2401.59        29.90 o
  13   5   5        276.72        292.99        11.65 o
  15   5   5         54.96         59.04         8.41 o
 -20   6   5         20.35         29.52        10.46 o
 -18   6   5         17.82         14.23         8.79 o
 -16   6   5         76.30         77.47         9.68 o
 -14   6   5        168.63        165.80         9.55 o
 -12   6   5       1474.43       1432.62        20.45 o
 -10   6   5        540.06        611.52        14.86 o
  -8   6   5        568.17        551.27        10.42 o
  -6   6   5        103.32        135.50         5.73 o
  -4   6   5         27.96         34.58         7.69 o
  -2   6   5       7881.52       8100.78        71.71 o
   0   6   5        429.71        357.85         7.03 o
   2   6   5       1731.24       1652.55        16.09 o
   4   6   5        317.04        289.61         6.03 o
   6   6   5        726.20        747.62         9.91 o
   8   6   5        208.93        170.46         9.93 o
  10   6   5       3528.94       3546.08        35.79 o
  12   6   5          8.27          7.20         5.92 o
  14   6   5          2.69         -7.51         7.94 o
 -19   7   5          2.71          0.06         9.06 o
 -17   7   5        436.26        430.18        17.17 o
 -15   7   5        535.10        496.98        14.95 o
 -13   7   5          3.66          4.40         5.19 o
 -11   7   5         88.11         92.74         6.57 o
  -9   7   5       1683.54       1605.47        22.60 o
  -7   7   5          4.46          4.86         3.69 o
  -5   7   5       4062.95       4011.22        38.82 o
  -3   7   5        464.58        377.55         7.48 o
  -1   7   5       1034.68       1056.29        13.28 o
   1   7   5       1735.37       1887.86        19.00 o
   3   7   5       1386.13       1269.91        13.72 o
   5   7   5       1037.66        993.45        10.62 o
   7   7   5        271.82        301.89         6.80 o
   9   7   5         50.07         56.59         5.31 o
  11   7   5        890.25        885.64        41.98 o
  13   7   5        213.70        214.44        13.72 o
  15   7   5          3.68          1.26        17.48 o
 -18   8   5          4.19         -4.08        10.47 o
 -16   8   5        649.76        692.33        19.73 o
 -14   8   5       3211.08       3078.64        47.22 o
 -12   8   5          8.36          9.34         4.99 o
 -10   8   5       1992.79       1963.50        24.19 o
  -8   8   5       3973.85       3736.28        58.31 o
  -6   8   5       1537.73       1483.15        19.71 o
  -4   8   5      15528.36      15539.15       146.58 o
  -2   8   5       1054.51       1086.65        16.54 o
   0   8   5        287.02        276.86         6.79 o
   2   8   5      11181.38      11242.83        85.51 o
   4   8   5       6934.96       7016.30        55.83 o
   6   8   5        737.28        732.57        10.67 o
   8   8   5       2123.37       2002.02        26.81 o
  10   8   5        531.67        468.92        14.06 o
  12   8   5       1079.76       1078.62        22.86 o
  14   8   5        462.02        500.07        21.23 o
 -19   9   5        239.76        259.24        20.63 o
 -17   9   5         53.29         64.04        12.42 o
 -15   9   5        371.52        362.84        22.13 o
 -13   9   5        873.08        836.33        17.64 o
 -11   9   5         74.40         88.59         6.54 o
  -9   9   5       1364.66       1336.67        22.71 o
  -7   9   5        925.86        940.25        17.22 o
  -5   9   5       4702.25       4489.91        47.22 o
  -3   9   5       1216.01       1129.45        15.82 o
  -1   9   5       1984.11       2096.95        24.57 o
   1   9   5       4257.61       4227.27        44.49 o
   3   9   5        325.35        342.26         7.71 o
   5   9   5        598.90        538.30        14.70 o
   7   9   5       5217.46       5169.04        50.57 o
   9   9   5        331.37        316.70        10.30 o
  11   9   5         30.66         36.62         8.10 o
  13   9   5        489.43        472.09        27.64 o
 -18  10   5          3.60          9.14        12.27 o
 -16  10   5          1.10         -1.39         8.68 o
 -14  10   5        161.78        151.89        17.83 o
 -12  10   5        163.64        151.88         9.42 o
 -10  10   5        373.23        411.01        17.95 o
  -8  10   5         10.35         10.98         4.62 o
  -6  10   5        388.86        360.28        17.06 o
  -4  10   5         78.67         73.95         6.03 o
  -2  10   5        208.43        205.38         8.42 o
   0  10   5        991.71       1021.67        17.09 o
   2  10   5         38.08         34.69         3.98 o
   4  10   5        393.92        383.42        12.75 o
   6  10   5        181.17        205.24         9.91 o
   8  10   5         69.21         55.64         7.75 o
  10  10   5         73.84         72.02         6.76 o
  12  10   5          0.15          4.67         8.01 o
  14  10   5        119.32        110.86         9.16 o
 -17  11   5        625.76        646.47        40.67 o
 -15  11   5        476.57        490.64        26.21 o
 -13  11   5        649.55        706.79        17.93 o
 -11  11   5        273.23        306.39        14.13 o
  -9  11   5        146.58        137.01         8.92 o
  -7  11   5       4664.12       4596.34        66.24 o
  -5  11   5       2801.39       2677.32        52.50 o
  -3  11   5        204.34        193.49        11.12 o
  -1  11   5       2336.52       2310.72        31.25 o
   1  11   5        914.45        970.63        16.98 o
   3  11   5        184.41        187.03        11.15 o
   5  11   5       2146.27       2214.48        29.70 o
   7  11   5        658.90        661.06        15.99 o
   9  11   5        284.95        266.69        12.14 o
  11  11   5        266.56        284.55        15.17 o
  13  11   5        138.77        140.80        11.11 o
 -16  12   5        290.95        301.39        18.11 o
 -14  12   5         47.96         83.41        11.34 o
 -12  12   5        431.53        418.15        20.52 o
 -10  12   5        531.63        531.59        19.15 o
  -8  12   5        590.79        632.80        21.77 o
  -6  12   5       2284.25       2223.34        38.29 o
  -4  12   5        861.39        825.09        25.21 o
  -2  12   5        631.00        688.28        21.68 o
   0  12   5         79.65         87.40         7.44 o
   2  12   5       1011.12        974.43        18.59 o
   4  12   5       3430.38       3242.13        39.23 o
   6  12   5        361.04        443.08        13.36 o
   8  12   5         14.64         18.47         7.36 o
  10  12   5        546.01        542.03        26.85 o
  12  12   5         43.01         47.16        11.71 o
 -15  13   5        213.58        220.08        17.16 o
 -13  13   5         88.64         78.23        12.55 o
 -11  13   5        445.65        415.59        16.90 o
  -9  13   5         54.59         68.05         9.69 o
  -7  13   5         91.32         59.92         8.85 o
  -5  13   5         36.60         35.82         7.57 o
  -3  13   5         29.55         31.98        10.39 o
  -1  13   5         53.99         51.01         8.96 o
   1  13   5         28.65         30.97         8.08 o
   3  13   5         39.95         50.13        10.57 o
   5  13   5         21.07         24.11         6.68 o
   7  13   5          0.30         -6.12         6.12 o
   9  13   5         54.30         47.12         8.66 o
  11  13   5          2.26          6.65        10.93 o
 -14  14   5         41.57         59.79        11.50 o
 -12  14   5         74.36         94.52        14.26 o
 -10  14   5       1216.34       1180.85        29.57 o
  -8  14   5       1087.19       1099.80        27.02 o
  -6  14   5         74.21         64.91         9.49 o
  -4  14   5       1640.60       1669.67        32.27 o
  -2  14   5        784.86        760.17        19.81 o
   0  14   5        106.78        125.04         9.00 o
   2  14   5       1715.58       1633.03        28.67 o
   4  14   5       1412.46       1487.53        32.12 o
   6  14   5        495.98        492.71        27.41 o
   8  14   5        384.67        442.09        30.50 o
  10  14   5         34.09         38.52        22.01 o
 -13  15   5        391.77        398.31        22.08 o
 -11  15   5        323.33        322.33        22.24 o
  -9  15   5        623.88        688.07        22.75 o
  -7  15   5       1190.13       1212.25        29.11 o
  -5  15   5       1122.31       1181.82        27.45 o
  -3  15   5        450.11        419.55        16.51 o
  -1  15   5        607.55        645.71        20.14 o
   1  15   5       2346.46       2183.05        49.65 o
   3  15   5       1134.75       1295.24        36.82 o
   5  15   5        474.56        520.82        69.89 o
   7  15   5        737.44        711.04        42.93 o
   9  15   5        146.57        141.99        26.42 o
 -12  16   5         59.31         61.50        10.99 o
 -10  16   5        136.65        153.23        15.62 o
  -8  16   5         95.75        114.67        12.42 o
  -6  16   5         25.14         33.85         9.42 o
  -4  16   5         39.32         59.98         9.65 o
  -2  16   5        691.97        707.16        20.93 o
   0  16   5        610.25        600.44        24.00 o
   2  16   5        110.13         78.15        19.81 o
   4  16   5         32.55         27.52        17.61 o
   6  16   5          2.92          9.91        17.61 o
   8  16   5        497.69        667.01        47.33 o
 -11  17   5         30.44         38.59        12.62 o
  -9  17   5         33.59         32.87        14.86 o
  -7  17   5        632.61        666.59        30.23 o
  -5  17   5        374.48        327.31        21.63 o
  -3  17   5         54.73         52.13        11.81 o
  -1  17   5        174.53        175.26        14.46 o
   1  17   5        287.31        333.51        34.12 o
   3  17   5         53.32         44.03        19.81 o
   5  17   5        320.68        352.22        35.22 o
  -8  18   5        573.54        602.50        31.46 o
  -6  18   5        405.05        468.66        26.64 o
  -4  18   5        219.37        209.53        17.98 o
  -2  18   5        415.61        412.25        25.32 o
   0  18   5        558.70        576.76        42.93 o
   2  18   5        429.67        452.38        38.52 o
  -3  19   5        239.53        270.01        20.09 o
  -1  19   5        191.16        146.39        26.42 o
 -20   0   6        360.93        344.72        25.37 o
 -18   0   6        379.40        331.55        31.37 o
 -16   0   6         28.45         29.03        12.16 o
 -14   0   6       2466.07       2398.79        50.20 o
 -12   0   6       4512.91       4520.24        86.40 o
 -10   0   6         20.72         49.30         8.56 o
  -8   0   6       4773.66       4788.17        64.54 o
  -6   0   6      16882.21      16838.49       559.79 o
  -4   0   6      13681.15      14104.34       171.08 o
  -2   0   6        125.52         55.25         3.73 o
   0   0   6       8996.07       8743.29       108.36 o
   2   0   6       4513.81       4768.83        54.83 o
   4   0   6      11675.69      11694.18       126.15 o
   6   0   6       2019.23       1991.69        29.00 o
   8   0   6       2362.81       2322.22        33.70 o
  10   0   6       1391.24       1538.31        31.56 o
  12   0   6       1232.61       1260.77        31.77 o
  14   0   6        351.11        320.09        18.59 o
 -21   1   6        162.39        181.13        15.78 o
 -19   1   6         68.47         49.99        10.63 o
 -17   1   6         36.94         29.21         8.96 o
 -15   1   6        117.40        109.09         9.84 o
 -13   1   6        785.37        740.17        17.19 o
 -11   1   6       2555.88       2554.16        39.90 o
  -9   1   6       2728.39       2818.34        29.89 o
  -7   1   6        332.59        396.88         9.76 o
  -5   1   6       2353.80       2461.49        22.73 o
  -3   1   6       6392.58       6661.28        65.70 o
  -1   1   6       8518.64       8610.43        83.15 o
   1   1   6       1469.02       1378.22        13.88 o
   3   1   6         94.32         80.74         4.19 o
   5   1   6       3300.95       3333.78        29.70 o
   7   1   6       1014.94        974.26        17.63 o
   9   1   6       2452.13       2426.55        25.29 o
  11   1   6          7.83          5.03         5.79 o
  13   1   6        113.91        107.83         8.98 o
  15   1   6        381.40        369.03        16.12 o
 -20   2   6          6.71          0.85        10.49 o
 -18   2   6         55.38         59.93        10.43 o
 -16   2   6          0.70         -4.11         7.25 o
 -14   2   6        192.13        187.85        11.12 o
 -12   2   6        685.13        700.57        14.83 o
 -10   2   6        488.69        507.97        10.70 o
  -8   2   6        316.81        352.10         7.90 o
  -6   2   6      10858.56      11770.42        94.82 o
  -4   2   6       1007.67       1170.82        15.99 o
  -2   2   6       1271.91       1596.00        19.55 o
   0   2   6       2935.74       3437.35        32.66 o
   2   2   6       5230.90       5602.08        44.76 o
   4   2   6        212.06        205.97         6.26 o
   6   2   6        970.76        956.86        12.87 o
   8   2   6        210.29        171.32         7.03 o
  10   2   6         54.09         48.40         6.01 o
  12   2   6        436.70        419.95        13.44 o
  14   2   6         44.81         48.78         8.09 o
 -21   3   6        334.19        318.87        18.01 o
 -19   3   6         48.34         60.71        11.17 o
 -17   3   6        341.04        342.60        15.59 o
 -15   3   6        833.18        806.89        32.09 o
 -13   3   6        217.53        237.48        11.54 o
 -11   3   6       4234.22       4484.87        61.01 o
  -9   3   6       2476.35       2494.53        27.00 o
  -7   3   6       1645.56       1434.23        15.89 o
  -5   3   6       2339.28       2100.82        22.01 o
  -3   3   6       1980.35       2089.61        24.22 o
  -1   3   6       3428.12       3666.07        57.35 o
   1   3   6       7025.81       6790.70        56.70 o
   3   3   6       3986.84       3641.86        31.09 o
   5   3   6        692.92        683.98        10.41 o
   7   3   6       1701.27       1686.65        18.79 o
   9   3   6        404.91        412.95        14.30 o
  11   3   6       1065.27       1104.10        20.87 o
  13   3   6        225.52        254.02        11.06 o
  15   3   6        541.44        570.64        15.91 o
 -20   4   6         35.76         27.59        10.38 o
 -18   4   6        343.81        342.00        16.37 o
 -16   4   6        609.57        603.41        31.14 o
 -14   4   6        870.44        900.69        20.08 o
 -12   4   6         74.26         66.95         6.19 o
 -10   4   6        338.57        337.85         9.70 o
  -8   4   6       3535.73       3937.62        35.95 o
  -6   4   6       2310.29       2177.42        23.23 o
  -4   4   6        150.18         87.55         4.18 o
  -2   4   6       6648.50       6914.62        59.26 o
   0   4   6       1062.29        996.18        12.61 o
   2   4   6       2448.00       2250.44        22.19 o
   4   4   6         95.53         99.98         4.75 o
   6   4   6       1250.39       1285.31        15.38 o
   8   4   6       1214.65       1238.14        16.08 o
  10   4   6        960.32        977.09        15.11 o
  12   4   6        207.34        213.67         9.45 o
  14   4   6          7.09         11.64         6.66 o
 -19   5   6          0.07         12.66         9.34 o
 -17   5   6         49.94         40.89         9.05 o
 -15   5   6        234.03        236.76        12.75 o
 -13   5   6        147.62        126.77         7.81 o
 -11   5   6        392.61        354.03        12.50 o
  -9   5   6         93.07         88.88         5.45 o
  -7   5   6        584.56        585.68        10.19 o
  -5   5   6        263.16        279.52         6.74 o
  -3   5   6        110.08        111.44         4.25 o
  -1   5   6         93.72        106.66         4.08 o
   1   5   6          7.55          6.66         3.21 o
   3   5   6        543.03        508.60        17.65 o
   5   5   6        812.79        795.37        11.24 o
   7   5   6        448.02        426.35         9.21 o
   9   5   6        162.71        172.95         7.24 o
  11   5   6         72.68         81.18         6.37 o
  13   5   6         13.44         19.74         6.23 o
  15   5   6         66.06         75.12         8.41 o
 -20   6   6        102.30        111.95        13.01 o
 -18   6   6        457.21        456.87        18.36 o
 -16   6   6        190.81        193.79        12.44 o
 -14   6   6       1688.23       1723.57        26.40 o
 -12   6   6        396.98        395.40        12.17 o
 -10   6   6        162.55        154.52         7.02 o
  -8   6   6       6885.24       6873.51        69.65 o
  -6   6   6       2143.89       2153.40        23.55 o
  -4   6   6       2917.89       2847.71        35.20 o
  -2   6   6       3836.66       3859.77        37.13 o
   0   6   6       2646.66       2595.68        24.54 o
   2   6   6       4498.45       4374.52        36.35 o
   4   6   6       2707.09       2690.76        24.93 o
   6   6   6        165.96        139.20         6.55 o
   8   6   6       2955.55       2974.97        28.83 o
  10   6   6       1539.60       1502.64        19.00 o
  12   6   6        225.89        215.76         9.03 o
  14   6   6        135.47        136.31        12.75 o
 -19   7   6         58.82         64.20        12.23 o
 -17   7   6        529.03        510.38        17.97 o
 -15   7   6        489.54        499.79        14.59 o
 -13   7   6        586.19        539.62        20.44 o
 -11   7   6       1312.01       1358.11        21.69 o
  -9   7   6       1150.68       1120.06        16.34 o
  -7   7   6       2142.71       2038.84        25.34 o
  -5   7   6       6809.49       6905.64        68.87 o
  -3   7   6       2608.81       2624.29        27.08 o
  -1   7   6        797.10        841.30        12.11 o
   1   7   6       4801.99       4650.75        38.34 o
   3   7   6       3636.62       3654.20        31.61 o
   5   7   6       1111.36       1090.83        12.43 o
   7   7   6       1351.05       1313.36        16.20 o
   9   7   6       1771.84       1742.90        25.73 o
  11   7   6        431.95        399.91        13.43 o
  13   7   6        236.44        260.43        13.45 o
 -18   8   6          2.17         -3.34        10.31 o
 -16   8   6         10.14         12.54         7.14 o
 -14   8   6        169.68        190.09        10.29 o
 -12   8   6         22.51         32.97         6.65 o
 -10   8   6          8.96          9.80         4.56 o
  -8   8   6        314.24        289.71         9.15 o
  -6   8   6         33.97         31.49         4.46 o
  -4   8   6         51.38         61.87         4.79 o
  -2   8   6       1673.94       1657.83        20.66 o
   0   8   6         33.68         50.87         4.25 o
   2   8   6        709.85        662.50         9.68 o
   4   8   6        995.92        966.91        12.23 o
   6   8   6        914.43        816.01        12.78 o
   8   8   6         84.50         83.13         6.69 o
  10   8   6          1.04          3.74         6.06 o
  12   8   6         41.79         32.05         7.55 o
  14   8   6         39.21         41.14         9.07 o
 -19   9   6          2.64          7.27        11.86 o
 -17   9   6        167.01        168.85        18.31 o
 -15   9   6        250.09        238.76        11.58 o
 -13   9   6        427.52        439.35        12.54 o
 -11   9   6       2039.52       1926.17        27.47 o
  -9   9   6        105.37        133.82        10.94 o
  -7   9   6         26.97         23.38         5.97 o
  -5   9   6       6273.57       6202.13        63.37 o
  -3   9   6       2914.39       2702.95        30.75 o
  -1   9   6       1986.30       1858.61        25.91 o
   1   9   6        212.57        240.19         8.50 o
   3   9   6        385.89        322.08         8.20 o
   5   9   6       1669.09       1675.47        18.16 o
   7   9   6       3072.48       3111.88        37.16 o
   9   9   6        672.66        633.18        14.64 o
  11   9   6         38.55         56.52         7.57 o
  13   9   6         33.08         55.45         8.88 o
 -18  10   6         97.30        105.97        14.16 o
 -16  10   6        160.14        192.41        13.54 o
 -14  10   6        416.10        450.94        15.12 o
 -12  10   6       1023.36       1006.95        28.60 o
 -10  10   6       1989.10       1996.83        48.93 o
  -8  10   6       1495.45       1455.78        21.29 o
  -6  10   6        180.05        179.38         7.43 o
  -4  10   6        413.38        369.21        11.15 o
  -2  10   6       7184.35       7330.47        82.25 o
   0  10   6       6670.63       6769.57        76.54 o
   2  10   6         16.15         28.07         4.17 o
   4  10   6        677.15        633.11        14.29 o
   6  10   6       2444.47       2436.75        33.90 o
   8  10   6        789.57        796.18        24.13 o
  10  10   6        561.03        606.65        15.15 o
  12  10   6        319.80        306.74        12.97 o
 -17  11   6         96.48         88.78        12.03 o
 -15  11   6         37.89         36.20        14.65 o
 -13  11   6          7.15          4.37         7.05 o
 -11  11   6        170.92        195.30        11.74 o
  -9  11   6        615.94        548.47        41.17 o
  -7  11   6        220.72        216.13        13.07 o
  -5  11   6        954.01        901.88        17.52 o
  -3  11   6         26.07         19.35         5.12 o
  -1  11   6        118.57        105.54         7.07 o
   1  11   6       1323.95       1280.76        20.67 o
   3  11   6       1895.08       1869.45        33.04 o
   5  11   6         37.13         48.75         9.53 o
   7  11   6          2.29          4.10         8.63 o
   9  11   6         42.75         41.83        10.80 o
  11  11   6         90.64         95.48        15.11 o
 -16  12   6         46.25         24.47        16.80 o
 -14  12   6        298.19        312.32        16.17 o
 -12  12   6         34.10         39.66         8.78 o
 -10  12   6         11.48         14.59         7.93 o
  -8  12   6       1113.59       1126.63        30.46 o
  -6  12   6        103.61         79.95        12.10 o
  -4  12   6         23.07         34.75         6.71 o
  -2  12   6       1231.96       1160.37        32.63 o
   0  12   6        158.69        134.89         9.00 o
   2  12   6        503.91        488.01        22.99 o
   4  12   6        133.34        156.94        11.85 o
   6  12   6         33.59         24.01         9.09 o
   8  12   6        278.14        297.72        16.25 o
  10  12   6        191.23        199.68        16.24 o
 -15  13   6         29.59         34.85        15.94 o
 -13  13   6         96.28        126.10        13.10 o
 -11  13   6        890.97        902.99        22.78 o
  -9  13   6       1088.70       1043.80        38.05 o
  -7  13   6        748.74        664.76        26.42 o
  -5  13   6       1271.22       1270.35        33.80 o
  -3  13   6       1468.53       1562.35        55.03 o
  -1  13   6        151.51        156.02        11.81 o
   1  13   6       1286.74       1296.50        28.70 o
   3  13   6       2303.80       2236.58        72.64 o
   5  13   6        383.38        390.26        16.89 o
   7  13   6        523.14        552.57        21.09 o
   9  13   6        234.42        280.64        17.53 o
 -14  14   6         37.22         30.24        11.94 o
 -12  14   6        107.16        117.17        26.58 o
 -10  14   6        160.40        194.53        18.68 o
  -8  14   6        847.48        917.95        32.29 o
  -6  14   6        504.99        476.06        23.19 o
  -4  14   6          5.39         11.18         9.52 o
  -2  14   6        441.51        389.22        18.25 o
   0  14   6        303.34        323.08        15.83 o
   2  14   6        250.18        230.10        15.41 o
   4  14   6        762.58        789.19        41.83 o
   6  14   6        369.65        368.73        34.12 o
   8  14   6         18.53         59.44        19.81 o
 -13  15   6          1.44         13.01        12.37 o
 -11  15   6         41.63         58.28        12.28 o
  -9  15   6          4.77        -11.27        11.27 o
  -7  15   6         53.85         66.43        34.67 o
  -5  15   6        797.97        786.14        27.89 o
  -3  15   6          1.44          4.68         8.49 o
  -1  15   6         78.75         63.53         9.91 o
   1  15   6        111.64         91.61         8.95 o
   3  15   6        359.99        377.53        34.12 o
   5  15   6        325.61        376.43        35.22 o
   7  15   6          1.15         17.61        19.81 o
 -12  16   6         52.51         57.95        13.65 o
 -10  16   6        172.18        187.14        19.06 o
  -8  16   6       1108.56       1091.04        36.56 o
  -6  16   6        850.85        907.65        32.44 o
  -4  16   6        289.28        256.40        20.91 o
  -2  16   6        402.11        384.88        19.75 o
   0  16   6        605.42        526.17        19.95 o
   2  16   6        636.97        675.82        42.93 o
   4  16   6       1514.52       1651.02        67.14 o
   6  16   6        325.41        299.38        34.12 o
  -9  17   6        808.64        782.65        33.07 o
  -7  17   6        213.20        242.57        20.53 o
  -5  17   6        103.76         88.47        14.81 o
  -3  17   6        392.84        391.81        25.87 o
  -1  17   6        734.30        745.36        25.04 o
   1  17   6        898.99        845.32        48.43 o
   3  17   6        182.24        198.12        29.72 o
  -6  18   6         51.32         58.34        14.54 o
  -4  18   6        110.91        113.80        14.81 o
  -2  18   6          7.12         -3.95         9.49 o
   0  18   6          0.99          2.20        19.81 o
 -21   1   7        277.07        280.37        17.56 o
 -19   1   7          8.58         -5.26        12.07 o
 -17   1   7          5.58          3.58         8.58 o
 -15   1   7       2536.03       2494.20        37.70 o
 -13   1   7       2001.67       1978.40        41.62 o
 -11   1   7         94.35         93.34         7.68 o
  -9   1   7        820.05        786.97        12.88 o
  -7   1   7       3126.96       3324.14        33.45 o
  -5   1   7       2005.54       1913.79        19.70 o
  -3   1   7       3209.25       3003.19        32.96 o
  -1   1   7       6294.30       6655.91        66.45 o
   1   1   7       2944.19       2899.01        27.18 o
   3   1   7       1366.40       1246.57        16.48 o
   5   1   7       1355.32       1296.56        15.56 o
   7   1   7        177.52        176.75         7.03 o
   9   1   7       1952.20       2024.91        23.03 o
  11   1   7       1793.31       1827.29        22.65 o
  13   1   7         45.36         58.91         7.19 o
 -20   2   7         13.00         -9.04         9.04 o
 -18   2   7        723.02        682.77        25.26 o
 -16   2   7        432.23        441.69        16.00 o
 -14   2   7         14.62         16.09         7.00 o
 -12   2   7       2871.11       2905.97        51.86 o
 -10   2   7       3406.12       3460.82        36.22 o
  -8   2   7       1917.81       1917.46        20.21 o
  -6   2   7       1546.43       1423.99        20.88 o
  -4   2   7       3589.91       3378.32        57.49 o
  -2   2   7       6258.30       6322.04        63.52 o
   0   2   7       5852.54       5905.76        53.85 o
   2   2   7       1329.87       1305.80        14.38 o
   4   2   7       1320.59       1208.69        14.33 o
   6   2   7       3795.65       3823.02        34.45 o
   8   2   7       2825.85       2853.25        28.41 o
  10   2   7        206.34        237.54         9.03 o
  12   2   7         80.85         72.17         7.08 o
  14   2   7        764.87        756.75        17.35 o
 -21   3   7         14.09         14.33        10.82 o
 -19   3   7          5.54          3.80        10.34 o
 -17   3   7        499.27        459.56        17.49 o
 -15   3   7         19.37         20.18         8.08 o
 -13   3   7         17.29         25.60         5.64 o
 -11   3   7        197.15        218.24        10.16 o
  -9   3   7          3.52          1.24         3.67 o
  -7   3   7       1485.01       1488.89        16.51 o
  -5   3   7        872.30        953.68        14.98 o
  -3   3   7          7.81          2.90         3.36 o
  -1   3   7        202.72        181.10         6.65 o
   1   3   7        735.24        703.88        10.12 o
   3   3   7        239.80        222.40         6.46 o
   5   3   7       1308.12       1283.24        16.69 o
   7   3   7         24.73         21.00         4.78 o
   9   3   7         63.99         58.31         5.85 o
  11   3   7         62.05         65.34         7.04 o
  13   3   7         60.92         73.19         7.66 o
 -20   4   7          1.98          0.73        10.12 o
 -18   4   7        177.45        174.26        13.44 o
 -16   4   7        103.78         90.10        10.18 o
 -14   4   7        364.19        362.93        13.82 o
 -12   4   7        507.11        502.31        11.85 o
 -10   4   7       1652.69       1764.88        21.84 o
  -8   4   7        281.42        294.39         7.32 o
  -6   4   7         52.39         34.57         4.56 o
  -4   4   7       4210.25       4178.42        44.73 o
  -2   4   7       3447.63       3457.82        69.30 o
   0   4   7        124.23        145.17         8.39 o
   2   4   7       1244.36       1233.74        16.58 o
   4   4   7        816.87        817.76        11.67 o
   6   4   7       1573.01       1484.78        17.53 o
   8   4   7       1089.14       1086.68        15.59 o
  10   4   7        268.68        243.71         9.59 o
  12   4   7        121.08        127.36         8.33 o
  14   4   7        622.83        645.92        20.36 o
 -19   5   7         38.86         47.89        10.40 o
 -17   5   7        119.79        108.09        10.95 o
 -15   5   7       2075.18       2071.62        36.38 o
 -13   5   7       1767.03       1764.34        31.84 o
 -11   5   7        431.42        443.88        10.92 o
  -9   5   7        786.77        824.45        13.30 o
  -7   5   7        142.80        129.75         8.45 o
  -5   5   7       6398.38       6790.38        68.98 o
  -3   5   7      11634.06      11992.48       115.75 o
  -1   5   7       3370.46       3040.86        34.21 o
   1   5   7         34.63         44.28         4.57 o
   3   5   7        663.55        667.39        12.02 o
   5   5   7       3068.98       3048.80        33.13 o
   7   5   7       4621.75       4582.04        43.54 o
   9   5   7        152.85        150.62         7.78 o
  11   5   7        266.29        266.17        10.05 o
  13   5   7         75.32         69.40         7.75 o
 -20   6   7         92.82        115.36        19.86 o
 -18   6   7          8.02         12.15         9.00 o
 -16   6   7          2.93          4.30         7.52 o
 -14   6   7       1541.22       1599.53        48.12 o
 -12   6   7        114.38        117.90         7.22 o
 -10   6   7        103.73        107.12         6.42 o
  -8   6   7         43.18         51.25         5.06 o
  -6   6   7       2390.58       2384.48        32.56 o
  -4   6   7       3474.47       3340.49        37.67 o
  -2   6   7        117.13        128.70         7.35 o
   0   6   7        317.34        276.44        13.19 o
   2   6   7        809.45        805.95        14.49 o
   4   6   7        189.68        176.91         8.53 o
   6   6   7        846.10        867.72        13.83 o
   8   6   7        646.80        596.05        12.42 o
  10   6   7         27.37         35.85         6.05 o
  12   6   7         60.34         59.20        10.59 o
 -19   7   7          3.40          9.64        11.04 o
 -17   7   7        351.71        328.45        15.53 o
 -15   7   7        277.54        254.33        11.67 o
 -13   7   7         10.66         12.57         5.58 o
 -11   7   7        197.35        184.03         9.11 o
  -9   7   7          9.30         11.75         4.44 o
  -7   7   7       2547.30       2488.60        34.21 o
  -5   7   7       1785.79       1754.53        30.49 o
  -3   7   7         11.47         20.37         4.49 o
  -1   7   7       1687.68       1699.03        22.65 o
   1   7   7        799.15        754.27        13.61 o
   3   7   7        184.29        191.06         7.57 o
   5   7   7       3813.81       3788.27        36.35 o
   7   7   7        187.10        181.73         7.92 o
   9   7   7         95.22         99.41         8.57 o
  11   7   7        245.84        244.89        13.09 o
  13   7   7         12.25          0.27        10.01 o
 -18   8   7         41.13         42.70         9.93 o
 -16   8   7        217.17        219.64        16.23 o
 -14   8   7       1398.19       1377.24        43.36 o
 -12   8   7       4082.82       3858.20        41.63 o
 -10   8   7          9.07         12.40         4.73 o
  -8   8   7         39.30         30.40         6.02 o
  -6   8   7       4627.71       4846.45        58.19 o
  -4   8   7       8812.18       8613.53        95.74 o
  -2   8   7       5610.80       5350.23        62.30 o
   0   8   7       1385.90       1293.12        28.44 o
   2   8   7         13.87         14.90         4.35 o
   4   8   7       2349.40       2409.45        33.36 o
   6   8   7       4102.79       4010.85        51.09 o
   8   8   7       2082.94       2135.50        32.59 o
  10   8   7        413.67        400.71        14.76 o
  12   8   7         21.25         27.16         8.16 o
 -19   9   7         71.61         56.23        17.19 o
 -17   9   7         66.40         47.76        19.30 o
 -15   9   7         10.86          8.18        10.17 o
 -13   9   7        101.50         94.43         8.39 o
 -11   9   7       2399.56       2366.14        32.02 o
  -9   9   7       1851.45       1762.47        27.85 o
  -7   9   7        139.34        146.41         8.60 o
  -5   9   7         14.41         28.85         5.71 o
  -3   9   7       2607.87       2569.70        34.33 o
  -1   9   7       3387.98       3394.17        73.34 o
   1   9   7       1100.69       1117.85        22.18 o
   3   9   7        670.17        696.53        14.90 o
   5   9   7       1147.97       1064.19        21.13 o
   7   9   7        195.30        183.03         9.59 o
   9   9   7       1373.99       1322.43        38.76 o
  11   9   7        110.89        111.12        15.57 o
 -18  10   7         12.93         16.54        14.83 o
 -16  10   7         40.49         18.56        11.34 o
 -14  10   7        462.11        396.52        29.23 o
 -12  10   7        108.57        107.71         8.39 o
 -10  10   7         14.35          9.48         4.61 o
  -8  10   7        166.41        160.11         9.13 o
  -6  10   7       1615.17       1572.51        29.85 o
  -4  10   7       1398.11       1337.66        28.36 o
  -2  10   7       4075.66       3654.70        53.33 o
   0  10   7        884.24        909.09        19.76 o
   2  10   7        837.42        748.37        17.49 o
   4  10   7        234.32        198.46        17.00 o
   6  10   7        325.88        331.08        16.89 o
   8  10   7       1395.11       1237.18        21.80 o
  10  10   7        232.04        212.13        10.80 o
 -17  11   7        117.50        144.79        15.34 o
 -15  11   7        545.91        603.55        23.62 o
 -13  11   7         89.43         88.66        12.87 o
 -11  11   7        123.51        123.74        20.86 o
  -9  11   7       2259.70       2209.79        49.79 o
  -7  11   7        531.73        534.93        17.36 o
  -5  11   7        585.65        637.22        22.03 o
  -3  11   7       1626.12       1518.90        28.54 o
  -1  11   7        246.33        246.53        11.98 o
   1  11   7        660.18        701.30        17.22 o
   3  11   7       1646.21       1592.08        24.51 o
   5  11   7        190.29        188.31        13.47 o
   7  11   7        710.40        734.82        23.46 o
   9  11   7        351.94        349.04        19.04 o
  11  11   7         60.75         94.26        14.13 o
 -16  12   7         88.16         91.12        19.06 o
 -14  12   7        219.16        253.61        18.63 o
 -12  12   7        282.44        329.14        19.73 o
 -10  12   7        120.08         98.87        13.94 o
  -8  12   7        896.62        891.27        40.73 o
  -6  12   7       2410.84       2392.16        50.94 o
  -4  12   7        142.20        162.04        13.47 o
  -2  12   7         44.03         32.19         7.41 o
   0  12   7       1799.71       1704.79        30.59 o
   2  12   7       3144.73       2963.65        44.55 o
   4  12   7        128.23        153.93        12.46 o
   6  12   7         12.89         17.45         9.05 o
   8  12   7         85.59         79.23        13.24 o
  10  12   7        320.70        327.37        19.40 o
 -15  13   7         16.35          6.10        15.04 o
 -13  13   7         10.29         -1.26        10.58 o
 -11  13   7         55.61         61.67        12.45 o
  -9  13   7        404.98        424.68        24.21 o
  -7  13   7        161.83        163.91        15.16 o
  -5  13   7        345.96        319.41        20.91 o
  -3  13   7         63.18         67.35        10.79 o
  -1  13   7         15.47         13.63         7.50 o
   1  13   7         96.42         87.01         8.86 o
   3  13   7        349.42        409.17        22.09 o
   5  13   7        298.06        306.53        16.68 o
   7  13   7        111.88        144.82        15.71 o
   9  13   7          3.34          3.54        11.14 o
 -14  14   7        302.99        367.22        30.00 o
 -12  14   7        521.80        546.02        24.32 o
 -10  14   7          3.30        -10.90        10.90 o
  -8  14   7        150.83        158.84        16.91 o
  -6  14   7       1913.04       1810.29        44.28 o
  -4  14   7        375.24        358.46        19.83 o
  -2  14   7        209.54        241.97        21.46 o
   0  14   7       1131.69       1042.41        26.87 o
   2  14   7        367.81        365.49        12.14 o
   4  14   7        485.90        570.15        38.52 o
   6  14   7        518.66        465.59        38.52 o
   8  14   7         94.05         93.56        24.21 o
 -13  15   7        257.31        286.35        19.62 o
 -11  15   7        128.87        167.67        28.62 o
  -9  15   7        352.99        358.38        24.51 o
  -7  15   7        722.52        725.62        46.23 o
  -5  15   7        951.58       1018.81        32.12 o
  -3  15   7        892.97       1016.48        30.41 o
  -1  15   7        305.00        260.48        16.29 o
   1  15   7        405.34        403.03        15.96 o
   3  15   7       1349.02       1419.88        58.34 o
   5  15   7        748.48        768.27        46.23 o
 -10  16   7        431.82        428.48        35.77 o
  -8  16   7         51.48         48.59        13.60 o
  -6  16   7         14.06         11.77        11.27 o
  -4  16   7         19.16         20.28        10.57 o
  -2  16   7         51.53         70.81        11.81 o
   0  16   7        436.39        479.04        18.97 o
   2  16   7         88.04         91.36        22.01 o
   4  16   7          7.23         53.93        20.91 o
  -9  17   7        212.11        187.21        20.19 o
  -7  17   7         22.46          6.74        12.16 o
  -5  17   7         67.79         82.31        23.11 o
  -3  17   7        196.47        192.14        18.16 o
  -1  17   7         40.84         44.71        14.86 o
   1  17   7        164.53        178.31        27.52 o
 -20   0   8          3.17         20.14        13.64 o
 -18   0   8          7.22         -8.55        11.37 o
 -16   0   8       1023.24        970.57        31.88 o
 -14   0   8       1019.83        976.30        41.83 o
 -12   0   8       2369.84       2250.72        54.48 o
 -10   0   8       1170.09       1235.90        24.91 o
  -8   0   8       2076.73       2039.26        33.18 o
  -6   0   8       4983.35       4986.58        85.60 o
  -4   0   8       2165.77       2111.73        43.19 o
  -2   0   8       2710.03       2755.02        52.15 o
   0   0   8       2682.79       2734.81        58.89 o
   2   0   8      12863.61      13308.95       167.34 o
   4   0   8       2049.07       1850.14        33.46 o
   6   0   8         59.53         60.18        12.37 o
   8   0   8        527.76        496.73        18.43 o
  10   0   8       4106.83       3961.03        89.43 o
  12   0   8        584.90        574.62        31.41 o
 -21   1   8         23.46         35.56        11.29 o
 -19   1   8        100.37         84.68        13.50 o
 -17   1   8        201.52        196.26        13.19 o
 -15   1   8        124.76        135.63        12.49 o
 -13   1   8        171.91        128.20         9.33 o
 -11   1   8       1788.26       1819.15        25.05 o
  -9   1   8          3.98          5.97         4.18 o
  -7   1   8       1721.64       1714.25        23.05 o
  -5   1   8       2534.11       2630.21        30.82 o
  -3   1   8       1646.38       1535.70        24.34 o
  -1   1   8        891.53        927.82        17.74 o
   1   1   8       2273.15       2277.55        32.46 o
   3   1   8         29.75         25.50         4.54 o
   5   1   8       1858.50       1761.05        21.49 o
   7   1   8       1375.66       1359.09        29.12 o
   9   1   8        119.86        114.87         8.78 o
  11   1   8        266.62        292.59        12.34 o
  13   1   8        197.53        201.12        11.60 o
 -20   2   8         28.20         30.93        10.71 o
 -18   2   8          2.51          0.75         8.60 o
 -16   2   8         93.37         79.30         9.74 o
 -14   2   8        106.13        111.56        10.12 o
 -12   2   8        467.51        504.09        13.18 o
 -10   2   8       1247.00       1228.10        33.26 o
  -8   2   8        515.57        569.32        15.10 o
  -6   2   8       1644.52       1790.78        20.89 o
  -4   2   8        422.08        439.04        10.80 o
  -2   2   8       1893.01       1856.84        23.49 o
   0   2   8       5248.19       5200.44        54.43 o
   2   2   8        102.22         84.35         5.46 o
   4   2   8        324.26        315.08         8.68 o
   6   2   8       1562.32       1514.11        19.60 o
   8   2   8       1027.65       1046.11        19.94 o
  10   2   8       1242.33       1311.23        29.37 o
  12   2   8          8.76          8.88         6.90 o
 -21   3   8         30.67         40.67        12.98 o
 -19   3   8        832.15        821.37        24.53 o
 -17   3   8        103.87        122.15        11.05 o
 -15   3   8         44.16         36.93         8.03 o
 -13   3   8       1861.75       1948.35        33.37 o
 -11   3   8       1311.40       1318.25        34.42 o
  -9   3   8        942.48        983.96        15.31 o
  -7   3   8        466.06        493.97        10.11 o
  -5   3   8       5773.75       5550.70        58.08 o
  -3   3   8       2326.11       2209.70        29.75 o
  -1   3   8       3637.33       3639.24        54.99 o
   1   3   8        725.18        659.14        13.04 o
   3   3   8        281.70        287.12         8.24 o
   5   3   8       2052.08       2066.08        23.71 o
   7   3   8       2478.87       2454.59        27.85 o
   9   3   8        237.30        263.69        10.02 o
  11   3   8        153.79        144.83         9.38 o
  13   3   8        209.34        191.69        12.88 o
 -20   4   8          8.20          6.13        10.78 o
 -18   4   8         90.35         75.55        12.51 o
 -16   4   8        386.34        407.35        31.93 o
 -14   4   8       1465.45       1387.78        34.03 o
 -12   4   8         55.29         66.10         7.68 o
 -10   4   8         23.25         22.16         6.26 o
  -8   4   8       1928.72       1905.56        23.40 o
  -6   4   8       1549.07       1546.26        21.78 o
  -4   4   8       4995.86       4929.54        67.57 o
  -2   4   8        688.01        742.24        13.56 o
   0   4   8        502.16        495.28        11.56 o
   2   4   8       1748.02       1785.40        22.26 o
   4   4   8       5795.18       5810.95        52.48 o
   6   4   8         74.29         73.84         6.21 o
   8   4   8        297.23        315.83        10.26 o
  10   4   8         16.35         14.80         5.91 o
  12   4   8         90.06         53.30         8.14 o
 -19   5   8         71.40         51.04        11.98 o
 -17   5   8          0.29         -4.64         8.71 o
 -15   5   8        123.18        114.48        15.05 o
 -13   5   8          6.86          4.22         4.80 o
 -11   5   8       1408.92       1291.36        25.18 o
  -9   5   8         12.04         15.37         5.73 o
  -7   5   8        210.48        232.98        11.28 o
  -5   5   8        265.93        266.36        11.12 o
  -3   5   8        148.65        148.92         7.21 o
  -1   5   8          7.70         10.72         4.87 o
   1   5   8        542.62        601.27        13.96 o
   3   5   8         20.43         28.30         5.06 o
   5   5   8        103.45         90.87         6.11 o
   7   5   8        286.03        307.68        10.02 o
   9   5   8         16.92         17.46         5.82 o
  11   5   8          0.30          2.60         6.19 o
 -20   6   8          1.17          5.05        10.96 o
 -18   6   8         35.82         38.04        11.02 o
 -16   6   8       1270.57       1222.17        30.01 o
 -14   6   8        878.17        813.59        19.92 o
 -12   6   8         49.65         51.17         6.81 o
 -10   6   8        422.15        476.94        12.60 o
  -8   6   8       1821.26       1697.11        26.73 o
  -6   6   8       2652.19       2510.38        34.57 o
  -4   6   8       3229.15       3234.24        37.53 o
  -2   6   8       1700.58       1691.79        23.12 o
   0   6   8        159.88        180.51         8.08 o
   2   6   8       3674.80       3521.86        37.26 o
   4   6   8       2236.52       2213.52        28.96 o
   6   6   8        280.07        285.28         9.30 o
   8   6   8        939.62        950.03        16.09 o
  10   6   8        753.72        740.00        24.94 o
  12   6   8         77.07         91.23        10.45 o
 -19   7   8          3.58         -8.56        10.68 o
 -17   7   8         91.12         97.20        12.62 o
 -15   7   8       1062.74       1035.23        23.47 o
 -13   7   8        992.98       1008.66        20.03 o
 -11   7   8        568.66        548.37        15.06 o
  -9   7   8         58.91         76.16         6.96 o
  -7   7   8       1626.98       1645.65        26.21 o
  -5   7   8       5151.05       4891.99        62.91 o
  -3   7   8       1517.79       1527.15        28.08 o
  -1   7   8       1351.86       1311.91        19.76 o
   1   7   8       1666.40       1704.38        23.71 o
   3   7   8        551.72        511.61        11.55 o
   5   7   8       2411.08       2332.11        30.97 o
   7   7   8       1161.19       1141.75        31.45 o
   9   7   8        107.76        113.70         9.46 o
  11   7   8        643.14        712.37        27.80 o
 -18   8   8        153.26        130.22        14.16 o
 -16   8   8         28.22         18.49         9.28 o
 -14   8   8        956.76        885.34        19.12 o
 -12   8   8        189.17        177.18         9.69 o
 -10   8   8       3792.26       3708.42        44.16 o
  -8   8   8          0.31         -5.31         5.31 o
  -6   8   8        733.28        628.43        20.25 o
  -4   8   8        136.63        147.38         8.49 o
  -2   8   8        368.32        312.42        11.05 o
   0   8   8       3026.62       2877.31        40.15 o
   2   8   8          3.68         -3.01         5.27 o
   4   8   8        908.09        977.57        19.54 o
   6   8   8        516.38        477.27        14.20 o
   8   8   8        276.20        264.56        12.35 o
  10   8   8          1.97         11.97         7.47 o
 -17   9   8          4.34         -1.39         9.67 o
 -15   9   8         99.91         89.09        10.02 o
 -13   9   8       1186.87       1157.39        30.00 o
 -11   9   8        588.98        553.90        14.89 o
  -9   9   8         17.35         12.18         6.31 o
  -7   9   8        397.58        394.09        13.03 o
  -5   9   8       1816.80       1814.55        27.88 o
  -3   9   8       1032.83       1065.32        23.05 o
  -1   9   8        460.47        445.08        15.01 o
   1   9   8        380.06        333.83        13.04 o
   3   9   8        391.33        439.67        13.13 o
   5   9   8       1358.00       1362.11        23.91 o
   7   9   8        265.56        260.05        11.57 o
   9   9   8          7.06         18.42         7.22 o
  11   9   8        252.09        222.03        11.99 o
 -18  10   8        597.99        531.74        38.52 o
 -16  10   8        408.49        415.34        21.16 o
 -14  10   8          8.87         -8.77        10.33 o
 -12  10   8        265.59        269.96        12.07 o
 -10  10   8        719.52        705.41        21.09 o
  -8  10   8       1721.58       1780.09        29.27 o
  -6  10   8       1729.75       1744.74        32.83 o
  -4  10   8       1046.61        930.09        28.54 o
  -2  10   8       1202.56       1164.84        29.91 o
   0  10   8        618.05        701.42        18.14 o
   2  10   8        910.27        837.04        19.73 o
   4  10   8       1339.59       1343.59        25.52 o
   6  10   8       1015.46        893.68        18.53 o
   8  10   8        554.94        565.16        14.79 o
  10  10   8        108.38        114.53        17.95 o
 -17  11   8         47.08         32.07        12.86 o
 -15  11   8        144.70        185.78        13.74 o
 -13  11   8        179.56        185.29        15.64 o
 -11  11   8         57.13         57.30        10.58 o
  -9  11   8        154.61        158.43        12.68 o
  -7  11   8       1321.09       1289.29        27.95 o
  -5  11   8         34.55         17.48         7.40 o
  -3  11   8        150.53        144.13        10.32 o
  -1  11   8        469.40        495.72        15.85 o
   1  11   8        117.14        137.77         9.73 o
   3  11   8        558.02        502.33        14.41 o
   5  11   8         72.85         80.04        11.21 o
   7  11   8          4.11          8.97         9.86 o
   9  11   8        175.74        194.88        16.50 o
 -16  12   8         45.48         42.03        16.91 o
 -14  12   8        133.84        132.41        14.82 o
 -12  12   8        116.58        122.29        13.86 o
 -10  12   8         23.76         17.95        11.27 o
  -8  12   8          6.91         23.97        10.49 o
  -6  12   8        437.58        491.19        48.98 o
  -4  12   8        983.68        913.19        22.59 o
  -2  12   8        147.13        178.28        11.17 o
   0  12   8          4.79          1.95         6.03 o
   2  12   8         78.65         73.81         7.26 o
   4  12   8        339.34        263.25        15.64 o
   6  12   8        203.27        195.22        14.77 o
   8  12   8        124.26        111.11        14.18 o
 -15  13   8        446.65        457.81        23.92 o
 -13  13   8        242.61        233.02        17.45 o
 -11  13   8        100.62        117.70        17.92 o
  -9  13   8       1330.86       1309.62        64.39 o
  -7  13   8        654.23        703.74        27.21 o
  -5  13   8        157.47        181.96        15.51 o
  -3  13   8        491.85        517.08        26.97 o
  -1  13   8       1346.70       1275.98        32.00 o
   1  13   8       1124.83       1079.69        31.93 o
   3  13   8        508.34        511.92        40.17 o
   5  13   8        201.48        214.43        15.03 o
   7  13   8        229.38        236.89        16.94 o
 -14  14   8        139.72        141.83        20.06 o
 -12  14   8         31.34         29.95        11.30 o
 -10  14   8        375.47        363.75        38.52 o
  -8  14   8         48.29         47.61        13.16 o
  -6  14   8         64.20        102.73        13.75 o
  -4  14   8        746.68        697.03        33.57 o
  -2  14   8        154.79        189.10        14.24 o
   0  14   8        226.09        192.52        13.16 o
   2  14   8        242.52        249.85        27.52 o
   4  14   8         77.48         71.54        18.71 o
   6  14   8        108.29        117.77        25.32 o
 -11  15   8          6.52          7.17        18.71 o
  -9  15   8         62.19         76.12        15.16 o
  -7  15   8         23.50         46.55        12.38 o
  -5  15   8          1.86          6.48         9.98 o
  -3  15   8        110.04        101.85        13.21 o
  -1  15   8        123.88         83.96        10.61 o
   1  15   8         65.85         97.18         8.95 o
   3  15   8         22.27         53.93        18.71 o
 -10  16   8        566.13        521.64        28.40 o
  -8  16   8        141.42        125.80        16.72 o
  -6  16   8        166.96        141.77        16.12 o
  -4  16   8        326.73        343.13        40.73 o
  -2  16   8        735.66        768.58        28.07 o
   0  16   8        805.29        806.93        37.97 o
   2  16   8        315.93        318.10        34.12 o
  -5  17   8        169.26        194.04        38.52 o
  -3  17   8         55.21         53.07        24.77 o
  -1  17   8        482.82        533.83        41.83 o
 -19   1   9         29.79         27.62        12.82 o
 -17   1   9         42.62         34.12        13.23 o
 -15   1   9        230.85        236.56        18.63 o
 -13   1   9        141.91        122.10        14.38 o
 -11   1   9       2498.06       2455.93        42.98 o
  -9   1   9       3848.99       3881.59        58.86 o
  -7   1   9          8.06          8.64         5.34 o
  -5   1   9        304.98        287.94        11.94 o
  -3   1   9       2499.22       2468.78        35.22 o
  -1   1   9       1858.33       1870.32        29.02 o
   1   1   9       5062.10       4902.48        60.39 o
   3   1   9        740.55        785.24        16.34 o
   5   1   9        129.79        106.46         7.68 o
   7   1   9       1505.63       1488.98        22.98 o
   9   1   9       1448.89       1418.70        23.20 o
  11   1   9        149.27        145.52        10.65 o
 -20   2   9        368.25        389.61        26.84 o
 -18   2   9        147.06        141.28        20.91 o
 -16   2   9         13.71         20.91        10.31 o
 -14   2   9        746.34        755.71        23.99 o
 -12   2   9       2814.34       2707.80        46.78 o
 -10   2   9       1473.01       1341.34       100.75 o
  -8   2   9       1401.44       1386.28        24.84 o
  -6   2   9         11.65          8.26         5.87 o
  -4   2   9        265.17        276.80        11.50 o
  -2   2   9      16357.49      16481.12       186.99 o
   0   2   9       3935.35       3691.76        48.01 o
   2   2   9         12.84          3.79         5.87 o
   4   2   9        343.63        367.23        11.11 o
   6   2   9       1666.13       1573.62        23.27 o
   8   2   9       1314.47       1245.40        23.95 o
  10   2   9        779.65        822.52        18.96 o
  12   2   9        110.22        141.11        17.06 o
 -19   3   9          3.22         -8.26        10.65 o
 -17   3   9         24.82         12.17         9.79 o
 -15   3   9        129.95        120.51        12.04 o
 -13   3   9        371.93        368.90        14.79 o
 -11   3   9          2.77          8.49         6.31 o
  -9   3   9        531.16        505.95        21.19 o
  -7   3   9        438.70        420.26        14.03 o
  -5   3   9       2914.08       2871.33        76.42 o
  -3   3   9        995.91        845.83        34.95 o
  -1   3   9        417.03        457.11        13.84 o
   1   3   9        369.44        282.26        11.75 o
   3   3   9        496.29        502.65        13.70 o
   5   3   9       1406.63       1384.71        21.19 o
   7   3   9        455.72        457.25        13.58 o
   9   3   9        176.73        163.03         9.98 o
  11   3   9          1.32         -6.97         6.97 o
 -20   4   9        192.87        182.68        16.70 o
 -18   4   9         32.08         17.52        12.43 o
 -16   4   9         14.67          6.25         9.49 o
 -14   4   9        322.15        272.01        26.24 o
 -12   4   9       1913.66       1955.86        27.95 o
 -10   4   9        222.95        227.98         9.52 o
  -8   4   9         50.06         37.72         5.91 o
  -6   4   9         87.57         77.24         7.97 o
  -4   4   9        752.03        742.10        21.85 o
  -2   4   9       4668.50       4336.42        62.69 o
   0   4   9       1950.95       1996.20        30.50 o
   2   4   9       1481.84       1340.93        24.12 o
   4   4   9        752.36        728.62        16.30 o
   6   4   9       1239.20       1246.50        27.07 o
   8   4   9        186.03        194.74        10.08 o
  10   4   9        148.84        153.19        10.07 o
 -19   5   9          2.78          7.41        11.21 o
 -17   5   9        945.60        972.66        32.61 o
 -15   5   9        722.08        720.00        24.68 o
 -13   5   9         14.52         17.90         6.64 o
 -11   5   9        780.50        772.58        20.24 o
  -9   5   9       1566.79       1525.32        28.00 o
  -7   5   9       2033.03       2064.14        30.78 o
  -5   5   9       5084.43       5123.08        58.06 o
  -3   5   9         68.22         83.81         7.83 o
  -1   5   9        472.21        469.48        15.89 o
   1   5   9       6735.87       6636.79        78.51 o
   3   5   9        804.40        818.01        16.68 o
   5   5   9        558.71        556.25        14.81 o
   7   5   9        378.31        383.73        17.58 o
   9   5   9        382.35        368.22        13.78 o
  11   5   9        455.74        518.76        18.76 o
 -18   6   9         24.30         29.55        11.14 o
 -16   6   9        423.69        411.23        25.26 o
 -14   6   9         62.96         64.59        10.75 o
 -12   6   9         16.07          0.25         5.86 o
 -10   6   9        146.39        172.58         9.17 o
  -8   6   9       1270.43       1294.88        28.28 o
  -6   6   9       1225.11       1220.14        21.66 o
  -4   6   9         24.14         23.09         5.68 o
  -2   6   9        597.05        543.50        12.69 o
   0   6   9       1309.29       1248.54        19.71 o
   2   6   9       1395.20       1374.09        23.40 o
   4   6   9        634.00        674.26        15.63 o
   6   6   9        192.09        198.89        10.20 o
   8   6   9          4.63          5.38         6.11 o
  10   6   9        371.31        383.31        17.39 o
 -19   7   9         97.39         88.13        13.70 o
 -17   7   9         73.92         64.84        13.21 o
 -15   7   9        621.52        550.06        17.97 o
 -13   7   9         63.20         56.36         7.58 o
 -11   7   9         26.97         21.23         6.04 o
  -9   7   9        141.20        155.20         9.99 o
  -7   7   9        261.03        282.93        13.66 o
  -5   7   9        391.66        358.29        11.96 o
  -3   7   9        449.79        466.32        12.95 o
  -1   7   9        191.81        206.52        11.08 o
   1   7   9       1459.91       1416.61        27.39 o
   3   7   9        200.71        204.14        10.49 o
   5   7   9         74.17         51.42         7.36 o
   7   7   9        828.90        767.70        21.98 o
   9   7   9        171.71        150.05        13.20 o
 -18   8   9        128.09        103.21        15.63 o
 -16   8   9         22.85         23.41         8.95 o
 -14   8   9        471.12        479.12        15.64 o
 -12   8   9        467.08        473.28        14.24 o
 -10   8   9        781.18        751.68        16.27 o
  -8   8   9       3293.81       3110.49        42.76 o
  -6   8   9        871.24        830.10        18.17 o
  -4   8   9        140.32        186.34         9.57 o
  -2   8   9       2959.30       2857.75        54.33 o
   0   8   9        778.30        799.58        17.16 o
   2   8   9       3173.43       3197.45        49.53 o
   4   8   9       1358.06       1300.46        23.99 o
   6   8   9        122.85        128.79         9.65 o
   8   8   9        622.90        589.62        19.76 o
  10   8   9        786.42        807.85        42.28 o
 -17   9   9        112.15        127.46        16.05 o
 -15   9   9         25.70         24.08         8.76 o
 -13   9   9        176.66        170.18        10.39 o
 -11   9   9        240.67        220.10        10.74 o
  -9   9   9        556.97        653.16        17.20 o
  -7   9   9        721.28        723.48        20.46 o
  -5   9   9        388.09        416.50        13.29 o
  -3   9   9       1739.73       1713.43        31.74 o
  -1   9   9        470.94        427.38        15.66 o
   1   9   9        346.48        403.40        18.03 o
   3   9   9       1160.36       1029.58        30.98 o
   5   9   9        161.32        162.27         9.79 o
   7   9   9        589.78        606.04        17.18 o
   9   9   9        247.16        243.98        14.69 o
 -16  10   9          8.05         14.56        10.84 o
 -14  10   9        180.58        207.18        15.76 o
 -12  10   9          2.76          2.14         6.82 o
 -10  10   9        250.55        269.52        12.60 o
  -8  10   9        688.34        569.22        19.04 o
  -6  10   9         23.95         20.16         7.82 o
  -4  10   9        648.98        584.18        18.19 o
  -2  10   9         11.64         22.12         6.80 o
   0  10   9        648.03        549.86        16.97 o
   2  10   9         15.14         31.87        11.40 o
   4  10   9          4.94          3.33         5.37 o
   6  10   9         68.18         71.15         7.69 o
   8  10   9          5.93         18.64         6.21 o
 -15  11   9        110.71        115.31        16.41 o
 -13  11   9        441.91        432.76        21.14 o
 -11  11   9        816.93        880.68        25.95 o
  -9  11   9        178.57        195.01        13.31 o
  -7  11   9          6.50          7.70         7.63 o
  -5  11   9       1048.39        912.93        23.08 o
  -3  11   9       1340.19       1322.94        48.27 o
  -1  11   9        917.54        944.21        27.72 o
   1  11   9        473.79        437.07        25.97 o
   3  11   9         17.38         27.57         8.81 o
   5  11   9        457.05        420.19        12.79 o
   7  11   9        354.18        343.06        23.69 o
 -14  12   9        236.46        236.52        26.17 o
 -12  12   9        644.52        688.89        24.97 o
 -10  12   9        322.75        285.86        20.19 o
  -8  12   9         21.88         33.30        10.81 o
  -6  12   9        416.35        403.10        21.39 o
  -4  12   9        928.72        804.71        21.59 o
  -2  12   9        435.48        512.71        17.62 o
   0  12   9        713.14        715.39        19.55 o
   2  12   9         47.42         34.15         6.49 o
   4  12   9        261.24        252.06        19.84 o
   6  12   9        392.37        367.58        19.48 o
 -13  13   9         35.14         34.94        12.13 o
 -11  13   9         12.72         19.77        10.32 o
  -9  13   9        120.88         91.48        14.38 o
  -7  13   9          0.70         -7.15         9.34 o
  -5  13   9        100.08        120.40        13.94 o
  -3  13   9          9.44         11.96         8.72 o
  -1  13   9          0.07         -7.13         7.50 o
   1  13   9        107.10        105.11        12.58 o
   3  13   9         15.90         15.37        12.04 o
   5  13   9         91.98        105.43        16.29 o
 -12  14   9        290.52        284.60        20.64 o
 -10  14   9        216.80        243.53        21.39 o
  -8  14   9        114.30         83.75        15.41 o
  -6  14   9        211.56        210.06        17.85 o
  -4  14   9        301.59        317.43        19.56 o
  -2  14   9        666.17        677.75        24.33 o
   0  14   9        465.24        444.54        18.50 o
   2  14   9        311.95        324.70        31.92 o
   4  14   9         74.51         45.13        19.81 o
 -11  15   9        538.63        614.18        44.03 o
  -9  15   9        171.98        209.76        19.84 o
  -7  15   9         94.70         89.48        15.04 o
  -5  15   9        410.28        505.21        51.73 o
  -3  15   9        806.72        779.58        67.14 o
  -1  15   9        443.70        440.45        22.56 o
   1  15   9        363.26        382.97        50.63 o
  -8  16   9        433.12        577.86        42.93 o
  -6  16   9        141.31        152.44        16.29 o
  -4  16   9         25.27          4.61         9.98 o
  -2  16   9          1.69         -7.40         8.63 o
 -20   0  10          1.80         -2.20        17.61 o
 -18   0  10        579.92        559.15        39.62 o
 -16   0  10         51.13         15.41        15.41 o
 -14   0  10        736.29        682.42        37.42 o
 -12   0  10       3150.24       3207.38        92.46 o
 -10   0  10          7.93          9.91        10.12 o
  -8   0  10         99.26        100.22        13.60 o
  -6   0  10       7052.52       6942.75       122.18 o
  -4   0  10       1166.24       1116.04        31.10 o
  -2   0  10       2504.30       2547.18        52.92 o
   0   0  10       2884.93       2871.44        96.86 o
   2   0  10        442.54        436.31        21.39 o
   4   0  10        851.56        866.66        29.96 o
   6   0  10       1425.07       1405.68        38.68 o
   8   0  10        864.82        921.29        29.05 o
  10   0  10        534.63        555.74        24.13 o
 -19   1  10        138.62        138.26        18.18 o
 -17   1  10          0.97          0.00        10.90 o
 -15   1  10         49.82         45.07        12.38 o
 -13   1  10        343.64        359.57        34.12 o
 -11   1  10        278.19        224.21        14.18 o
  -9   1  10       2176.77       2240.81        35.34 o
  -7   1  10        115.50        115.33        14.77 o
  -5   1  10         18.43         24.33         6.86 o
  -3   1  10       1240.90       1250.52        23.63 o
  -1   1  10       1722.07       1842.78        30.13 o
   1   1  10        334.66        352.87        13.73 o
   3   1  10       1797.10       1726.06        29.70 o
   5   1  10          2.99         -4.28         5.80 o
   7   1  10        244.19        248.60        14.01 o
   9   1  10        466.98        460.64        15.40 o
 -20   2  10         25.84          5.83        13.16 o
 -18   2  10         31.62         39.06        14.38 o
 -16   2  10        267.28        259.41        43.48 o
 -14   2  10          0.52         -5.90         9.71 o
 -12   2  10        265.47        289.06        17.22 o
 -10   2  10         79.04         77.87        10.29 o
  -8   2  10         10.52         11.37         7.00 o
  -6   2  10       2818.83       2707.93        60.39 o
  -4   2  10        252.06        275.50        12.46 o
  -2   2  10        877.95        862.33        19.38 o
   0   2  10        629.48        627.98        16.88 o
   2   2  10         71.55         93.68         8.95 o
   4   2  10         41.21         44.54         8.97 o
   6   2  10        305.97        293.96        11.72 o
   8   2  10         40.96         27.52         7.55 o
  10   2  10         13.33         14.48         7.93 o
 -19   3  10         12.08         29.18        15.16 o
 -17   3  10         86.60         85.46        39.07 o
 -15   3  10        662.22        695.52        29.18 o
 -13   3  10       1027.37       1002.84        31.91 o
 -11   3  10       2575.51       2654.81        65.11 o
  -9   3  10        956.85       1044.59        25.59 o
  -7   3  10        819.39        786.94        19.23 o
  -5   3  10       1328.94       1220.05        23.66 o
  -3   3  10       9447.20       8987.30       103.18 o
  -1   3  10        398.53        418.18        14.75 o
   1   3  10        440.92        500.06        17.63 o
   3   3  10        512.35        552.00        16.44 o
   5   3  10        814.90        794.78        18.33 o
   7   3  10        385.09        399.72        13.46 o
   9   3  10        551.02        545.95        16.41 o
 -18   4  10         18.04         17.01        12.68 o
 -16   4  10        149.86        149.69        16.72 o
 -14   4  10        184.67        169.43        17.61 o
 -12   4  10        878.54        906.51        30.25 o
 -10   4  10        563.95        602.74        20.28 o
  -8   4  10         41.49         32.81        12.92 o
  -6   4  10        513.23        582.70        19.70 o
  -4   4  10       1892.50       1888.42        30.80 o
  -2   4  10        865.60        793.40        28.44 o
   0   4  10        855.13        803.85        26.79 o
   2   4  10        198.50        208.43        11.50 o
   4   4  10        162.69        154.01         9.78 o
   6   4  10        577.36        573.81        16.37 o
   8   4  10        315.22        327.02        13.23 o
  10   4  10        107.48        105.34         9.76 o
 -19   5  10          0.41         11.73        13.60 o
 -17   5  10        398.93        356.18        23.73 o
 -15   5  10          1.84          3.04        13.21 o
 -13   5  10       1122.92       1055.91        28.08 o
 -11   5  10        233.14        230.40        14.39 o
  -9   5  10        327.92        317.24        24.96 o
  -7   5  10       1694.37       1647.61        33.03 o
  -5   5  10        240.83        275.31        23.84 o
  -3   5  10       4061.48       3775.85        50.31 o
  -1   5  10          9.76         -0.76         5.24 o
   1   5  10       1358.72       1251.04        24.36 o
   3   5  10        160.22        147.20        10.17 o
   5   5  10         68.90         81.05         8.59 o
   7   5  10         38.38         31.71         7.65 o
   9   5  10         33.28         38.34         7.95 o
 -18   6  10        162.46        134.24        17.50 o
 -16   6  10         20.25          6.60        11.67 o
 -14   6  10        350.49        346.97        20.56 o
 -12   6  10       1414.42       1377.72        31.74 o
 -10   6  10        117.34         92.02        10.96 o
  -8   6  10        693.15        666.57        20.91 o
  -6   6  10       1731.94       1749.03        33.88 o
  -4   6  10        193.02        237.04        13.49 o
  -2   6  10       1519.78       1531.74        30.65 o
   0   6  10       1467.87       1418.74        25.80 o
   2   6  10        644.33        599.87        23.67 o
   4   6  10        825.63        873.73        18.68 o
   6   6  10        249.01        291.32        12.72 o
   8   6  10        510.92        548.93        22.08 o
 -17   7  10        212.32        192.68        18.68 o
 -15   7  10         60.87         78.47        14.31 o
 -13   7  10        142.22        144.95        12.62 o
 -11   7  10        377.84        344.72        17.32 o
  -9   7  10       1591.10       1602.98        33.40 o
  -7   7  10       1459.33       1496.84        31.10 o
  -5   7  10        301.40        315.77        14.98 o
  -3   7  10        640.25        645.92        19.40 o
  -1   7  10       1470.19       1456.61        32.27 o
   1   7  10        693.34        673.49        19.56 o
   3   7  10        823.61        757.20        21.98 o
   5   7  10        744.76        767.20        22.95 o
   7   7  10        545.47        561.09        20.53 o
   9   7  10        208.27        224.68        15.76 o
 -18   8  10         17.88         30.92        12.82 o
 -16   8  10         55.17         57.71        13.60 o
 -14   8  10         22.49         30.21         9.90 o
 -12   8  10          0.73          5.11         8.13 o
 -10   8  10          5.78          6.25         8.65 o
  -8   8  10          5.46          7.90         7.40 o
  -6   8  10        123.30        127.17        11.30 o
  -4   8  10        241.09        271.82        39.62 o
  -2   8  10         47.84         39.45         7.70 o
   0   8  10         10.13         11.96         8.33 o
   2   8  10          1.96         -0.04         8.63 o
   4   8  10        185.22        166.09        14.00 o
   6   8  10         96.00        100.68        11.08 o
   8   8  10          4.98          5.00         8.70 o
 -17   9  10        100.62        102.04        19.81 o
 -15   9  10          7.99         10.56         9.03 o
 -13   9  10         71.95         59.20         8.52 o
 -11   9  10        450.13        438.59        16.89 o
  -9   9  10       2205.38       2033.72        38.67 o
  -7   9  10        112.65        124.84        14.38 o
  -5   9  10         43.32         38.99        10.49 o
  -3   9  10        313.21        291.13        31.92 o
  -1   9  10        420.42        459.07        20.35 o
   1   9  10       1231.23       1250.18        33.32 o
   3   9  10        159.30        142.65        13.00 o
   5   9  10         18.36         14.05         7.46 o
   7   9  10        371.64        381.81        17.06 o
 -16  10  10         72.74         85.63        17.33 o
 -14  10  10        195.27        200.96        17.34 o
 -12  10  10        765.10        799.53        19.35 o
 -10  10  10        904.68        876.77        21.50 o
  -8  10  10        108.35        132.75        12.04 o
  -6  10  10        243.45        274.82        18.34 o
  -4  10  10        820.08        795.56        27.11 o
  -2  10  10       1203.29       1229.49        33.53 o
   0  10  10       1310.81       1232.09        49.53 o
   2  10  10        446.60        434.90        19.50 o
   4  10  10        173.58        153.74        13.31 o
   6  10  10        402.88        379.94        23.82 o
 -15  11  10        219.47        217.79        17.34 o
 -13  11  10        245.55        234.33        17.14 o
 -11  11  10          3.01          4.06         9.01 o
  -9  11  10         11.03         23.77         8.85 o
  -7  11  10        134.91        126.13        11.57 o
  -5  11  10        193.75        191.15        12.91 o
  -3  11  10        338.67        363.83        16.15 o
  -1  11  10         79.78         83.53        11.17 o
   1  11  10          4.57          0.42        11.01 o
   3  11  10        170.39        166.78        14.31 o
   5  11  10         56.85         31.28         7.27 o
 -14  12  10          1.37         22.22        11.57 o
 -12  12  10        452.18        384.55        24.74 o
 -10  12  10        117.31        111.00        15.16 o
  -8  12  10          2.81          7.15        10.12 o
  -6  12  10        141.83        129.90        12.13 o
  -4  12  10         53.29         66.80        10.98 o
  -2  12  10        197.03        178.46        15.60 o
   0  12  10        196.08        189.91        18.02 o
   2  12  10         36.25         34.20        18.71 o
   4  12  10        311.84        334.59        35.22 o
 -13  13  10        389.71        394.30        42.61 o
 -11  13  10         39.74         54.35        12.04 o
  -9  13  10         88.66         96.31        14.79 o
  -7  13  10        420.61        416.50        23.73 o
  -5  13  10        517.88        519.33        24.09 o
  -3  13  10        914.25        948.53        33.57 o
  -1  13  10        593.82        624.78        22.73 o
   1  13  10        175.98        201.23        12.67 o
   3  13  10         88.87         82.84         7.34 o
 -10  14  10         91.75        106.87        16.72 o
  -8  14  10         55.48         43.43        12.82 o
  -6  14  10        187.92        192.01        24.77 o
  -4  14  10        224.56        219.22        17.40 o
  -2  14  10         99.32         88.05        12.62 o
   0  14  10        206.95        208.30        23.11 o
  -7  15  10         57.21         80.83        14.38 o
  -5  15  10         15.97         13.09        11.11 o
  -3  15  10        459.65        458.98        22.73 o
 -19   1  11         17.19         12.47        13.75 o
 -17   1  11        229.41        263.68        37.42 o
 -15   1  11       2013.31       1997.16        90.81 o
 -13   1  11        214.33        205.30        39.07 o
 -11   1  11        990.65        881.68        31.13 o
  -9   1  11       1334.07       1409.58        27.35 o
  -7   1  11       3459.25       3297.51        55.60 o
  -5   1  11        350.55        372.68        23.04 o
  -3   1  11        524.30        546.50        17.06 o
  -1   1  11        681.38        712.24        18.98 o
   1   1  11        565.81        590.10        18.15 o
   3   1  11        998.95        947.77        35.88 o
   5   1  11        361.42        387.49        19.22 o
   7   1  11        185.13        179.84        10.99 o
   9   1  11        209.31        193.89        12.09 o
 -18   2  11        206.36        226.71        20.61 o
 -16   2  11        530.85        544.90        94.66 o
 -14   2  11          8.64         13.72        15.96 o
 -12   2  11        238.12        233.25        19.06 o
 -10   2  11       1113.88       1088.15        27.69 o
  -8   2  11        798.16        919.07        21.85 o
  -6   2  11       2645.94       2601.03        39.74 o
  -4   2  11        923.65        860.48        20.61 o
  -2   2  11          9.84          4.18         6.69 o
   0   2  11       1321.79       1354.28        26.39 o
   2   2  11       1892.52       1845.57        32.01 o
   4   2  11        823.15        849.86        21.85 o
   6   2  11        212.44        222.57        12.28 o
   8   2  11        364.00        395.88        14.89 o
 -19   3  11         56.32         67.76        25.87 o
 -17   3  11         92.57        113.15        17.61 o
 -15   3  11        321.93        320.99        24.77 o
 -13   3  11        413.91        422.12        26.42 o
 -11   3  11       1653.96       1570.07        36.46 o
  -9   3  11          1.23          5.19         8.89 o
  -7   3  11        393.62        348.88        15.73 o
  -5   3  11        130.65        194.93        35.05 o
  -3   3  11         33.68         31.66         7.49 o
  -1   3  11        684.13        612.63        22.72 o
   1   3  11        233.84        245.79        12.77 o
   3   3  11          0.58         -7.62         7.94 o
   5   3  11         73.99         79.31        10.01 o
   7   3  11         17.63         10.68         8.18 o
 -18   4  11         59.80         59.68        15.16 o
 -16   4  11         13.95         10.21        12.82 o
 -14   4  11         26.18         33.79        12.82 o
 -12   4  11       1236.48       1151.13        37.31 o
 -10   4  11        996.58       1002.71        31.65 o
  -8   4  11          3.04          7.41         8.46 o
  -6   4  11        145.74        154.85        12.28 o
  -4   4  11        199.37        173.29        11.25 o
  -2   4  11        609.44        610.07        17.68 o
   0   4  11        889.86        854.66        20.77 o
   2   4  11        382.85        382.85        15.09 o
   4   4  11          3.93          3.65         7.47 o
   6   4  11        168.78        195.69        11.81 o
   8   4  11        249.45        257.36        13.77 o
 -17   5  11          2.65          2.20        13.23 o
 -15   5  11         33.92         23.05        13.16 o
 -13   5  11        909.59        914.53        26.83 o
 -11   5  11        810.09        887.55        30.45 o
  -9   5  11        734.69        761.40        37.68 o
  -7   5  11       1149.77       1082.85        27.03 o
  -5   5  11         31.36         42.12         9.09 o
  -3   5  11        794.48        795.07        20.66 o
  -1   5  11       1857.37       1685.65        50.06 o
   1   5  11       1385.45       1313.77        26.21 o
   3   5  11        249.44        268.65        13.85 o
   5   5  11        313.35        343.43        15.68 o
   7   5  11        269.39        284.23        13.59 o
 -18   6  11         19.84         27.49        14.38 o
 -16   6  11         71.54        108.35        15.94 o
 -14   6  11         53.45         76.90        12.04 o
 -12   6  11         12.42          8.93         8.85 o
 -10   6  11        237.39        278.25        16.79 o
  -8   6  11        381.88        393.27        17.95 o
  -6   6  11          4.21         11.87         7.85 o
  -4   6  11        313.76        327.91        16.50 o
  -2   6  11       1023.50        984.57        24.74 o
   0   6  11          9.83          6.55         7.72 o
   2   6  11        105.07         75.08        10.03 o
   4   6  11         65.31         59.78        12.02 o
   6   6  11        100.78        133.17        21.79 o
 -17   7  11          3.76         11.49        12.38 o
 -15   7  11         56.56         77.44        14.79 o
 -13   7  11          9.31          9.19         9.31 o
 -11   7  11          5.22          6.66         9.61 o
  -9   7  11        893.53        837.19        24.53 o
  -7   7  11        521.19        497.62        18.36 o
  -5   7  11          5.36         15.41         8.13 o
  -3   7  11         60.54         49.73        11.98 o
  -1   7  11        612.71        598.12        19.72 o
   1   7  11        671.13        606.47        24.90 o
   3   7  11         66.39         75.26        11.81 o
   5   7  11         55.65         58.17        13.00 o
   7   7  11         69.00         82.63        15.55 o
 -16   8  11        185.46        183.86        19.06 o
 -14   8  11         18.80          5.69         9.64 o
 -12   8  11        237.40        259.70        16.45 o
 -10   8  11       1408.85       1436.33        32.57 o
  -8   8  11        477.31        492.74        19.35 o
  -6   8  11        286.32        269.28        14.93 o
  -4   8  11        885.06        856.56        25.11 o
  -2   8  11        820.93        907.68        30.09 o
   0   8  11       1080.56       1093.56        32.44 o
   2   8  11        450.50        402.41        21.36 o
   4   8  11        724.65        760.51        27.68 o
   6   8  11        317.22        339.43        22.01 o
 -15   9  11         10.89          7.75         9.94 o
 -13   9  11        348.49        367.59        19.16 o
 -11   9  11        296.69        298.26        21.80 o
  -9   9  11         89.20         98.46        13.89 o
  -7   9  11        266.08        341.27        45.68 o
  -5   9  11        814.44        807.39        28.40 o
  -3   9  11        107.40         94.51        13.21 o
  -1   9  11        277.88        276.31        18.49 o
   1   9  11        474.49        486.24        21.68 o
   3   9  11        545.90        550.53        23.81 o
   5   9  11        258.89        224.39        28.62 o
 -14  10  11         33.12         20.01        13.16 o
 -12  10  11         18.08         -4.90        15.41 o
 -10  10  11        113.40        136.49        16.34 o
  -8  10  11         52.90         55.80        16.51 o
  -6  10  11          8.47         17.10        10.03 o
  -4  10  11         84.99        102.04        13.47 o
  -2  10  11         43.21         35.69        10.57 o
   0  10  11         29.16         38.56         9.98 o
   2  10  11         70.72         70.11        11.17 o
   4  10  11          0.15         -1.27         8.05 o
 -13  11  11        263.67        261.96        34.12 o
 -11  11  11        102.26         83.08        14.79 o
  -9  11  11        256.22        309.20        22.17 o
  -7  11  11        761.64        714.81        28.40 o
  -5  11  11        356.79        376.98        25.32 o
  -3  11  11        182.27        173.84        15.60 o
  -1  11  11          7.56         19.90         9.76 o
   1  11  11        524.92        504.11        21.58 o
   3  11  11       1062.53       1046.01        35.22 o
 -12  12  11         14.26        -11.01        17.61 o
 -10  12  11         28.33         38.52        18.71 o
  -8  12  11        123.55        137.59        22.01 o
  -6  12  11        509.72        591.72        26.43 o
  -4  12  11        763.20        735.76        39.07 o
  -2  12  11        147.25        139.68        14.54 o
   0  12  11         29.95         22.80        14.31 o
   2  12  11        369.87        371.47        18.26 o
 -11  13  11          5.83         17.61        17.61 o
  -9  13  11          4.00         -3.30        15.41 o
  -7  13  11          1.24          5.50        14.31 o
  -5  13  11          1.41        -12.11        12.11 o
  -3  13  11         45.61         39.62        14.31 o
  -1  13  11         63.21         66.86        11.60 o
  -6  14  11        123.11        111.17        19.81 o
  -4  14  11         80.02         71.54        15.41 o
 -18   0  12        150.15        197.02        30.82 o
 -16   0  12        786.39        783.68        46.23 o
 -14   0  12          5.91         11.01        18.71 o
 -12   0  12        161.43        124.38        24.21 o
 -10   0  12       2444.54       2307.03        75.95 o
  -8   0  12        492.60        491.73        24.43 o
  -6   0  12        255.93        255.83        19.84 o
  -4   0  12       1355.53       1387.58        38.89 o
  -2   0  12        401.82        437.60        23.65 o
   0   0  12       1509.99       1430.43        40.47 o
   2   0  12        398.38        429.45        31.92 o
   4   0  12       1117.05       1279.10        39.69 o
   6   0  12        541.26        544.20        29.54 o
 -17   1  12         37.15         27.52        14.01 o
 -15   1  12         50.61         71.51        14.38 o
 -13   1  12        110.19        139.99        23.66 o
 -11   1  12        190.31        177.09        19.26 o
  -9   1  12        190.96        209.59        15.01 o
  -7   1  12         23.67         17.65         7.83 o
  -5   1  12       1002.71       1001.68        24.62 o
  -3   1  12        493.70        544.54        18.43 o
  -1   1  12         65.67         48.57         9.19 o
   1   1  12        533.29        556.89        19.24 o
   3   1  12         66.46         85.70        10.72 o
   5   1  12        214.43        194.38        14.14 o
   7   1  12        297.48        357.71        17.53 o
 -18   2  12        226.33        245.92        22.87 o
 -16   2  12        322.77        289.38        23.73 o
 -14   2  12         34.30         28.19        13.94 o
 -12   2  12          0.51          5.43        11.60 o
 -10   2  12         49.59         53.22        10.93 o
  -8   2  12         86.39        103.69        11.82 o
  -6   2  12        405.56        404.42        16.63 o
  -4   2  12         14.55          8.30         7.53 o
  -2   2  12        175.31        165.95        11.82 o
   0   2  12         20.44         22.00         8.16 o
   2   2  12         36.49         26.38         8.49 o
   4   2  12         63.26         73.28        10.50 o
   6   2  12         25.56         40.19        10.46 o
 -17   3  12        103.20        104.37        17.12 o
 -15   3  12         98.05         69.37        15.33 o
 -13   3  12        342.89        320.21        22.95 o
 -11   3  12        721.21        711.19        23.87 o
  -9   3  12        812.53        800.81        25.59 o
  -7   3  12       1186.62       1217.81        48.88 o
  -5   3  12         71.90         87.73        11.44 o
  -3   3  12        382.18        361.28        15.65 o
  -1   3  12        963.44        918.08        22.47 o
   1   3  12        725.70        792.69        21.39 o
   3   3  12        615.27        614.78        25.58 o
   5   3  12         49.90         47.77        10.13 o
 -18   4  12          2.21         11.56        14.79 o
 -16   4  12         34.09         20.17        20.36 o
 -14   4  12        144.47        141.43        28.62 o
 -12   4  12        408.22        433.32        37.96 o
 -10   4  12        631.99        636.67        23.05 o
  -8   4  12        858.99        914.73        35.56 o
  -6   4  12         48.42         55.72        10.13 o
  -4   4  12          7.82          9.07         6.86 o
  -2   4  12       1164.63       1141.14        26.61 o
   0   4  12        266.29        286.52        14.48 o
   2   4  12        541.52        517.32        18.36 o
   4   4  12        464.27        476.74        18.74 o
   6   4  12          2.98         12.33         9.18 o
 -17   5  12         16.13         -2.33        13.60 o
 -15   5  12         88.34         73.09        18.16 o
 -13   5  12         10.35         21.06         9.94 o
 -11   5  12          3.06         13.48        15.37 o
  -9   5  12        355.21        313.37        17.77 o
  -7   5  12         33.74         43.51         9.94 o
  -5   5  12         12.33         13.32         8.85 o
  -3   5  12          4.42          6.95         8.37 o
  -1   5  12         27.25         44.11        10.92 o
   1   5  12        116.46        100.57        16.52 o
   3   5  12         61.63         87.62        10.50 o
   5   5  12         14.52         17.66         9.21 o
 -16   6  12        134.23        133.41        17.40 o
 -14   6  12         80.19         76.73        14.79 o
 -12   6  12         52.31         80.25        11.82 o
 -10   6  12       1129.12       1150.88        30.00 o
  -8   6  12        752.84        737.42        23.50 o
  -6   6  12         51.61         80.34        11.18 o
  -4   6  12        350.20        327.98        19.71 o
  -2   6  12        334.54        374.80        18.81 o
   0   6  12        780.72        815.36        24.08 o
   2   6  12       1074.44       1048.42        27.94 o
   4   6  12        415.15        417.45        24.58 o
 -15   7  12         33.96         30.14        12.96 o
 -13   7  12        175.19        193.66        16.04 o
 -11   7  12       1074.43       1129.45        55.55 o
  -9   7  12        434.09        456.62        20.04 o
  -7   7  12          9.54         23.46         9.65 o
  -5   7  12        311.54        261.27        15.79 o
  -3   7  12        629.86        653.36        22.42 o
  -1   7  12        825.86        862.18        24.32 o
   1   7  12       1219.13       1235.29        36.67 o
   3   7  12         83.56         85.55        14.24 o
   5   7  12         34.42         23.57        11.60 o
 -14   8  12         87.85         77.01        12.37 o
 -12   8  12         23.71         29.70        10.37 o
 -10   8  12         60.97         68.64        11.40 o
  -8   8  12        244.21        313.38        26.28 o
  -6   8  12        206.65        218.46        15.01 o
  -4   8  12          0.71         -6.40         9.98 o
  -2   8  12         23.33         39.35        11.81 o
   0   8  12         35.16         28.55        13.21 o
   2   8  12         36.49         47.03        12.17 o
   4   8  12          1.96         -0.37         9.84 o
 -13   9  12        309.44        344.06        19.55 o
 -11   9  12        853.55        906.40        27.89 o
  -9   9  12         88.94         93.86        15.16 o
  -7   9  12          2.56          5.05        11.11 o
  -5   9  12         83.20         72.40        14.26 o
  -3   9  12        351.20        352.49        21.93 o
  -1   9  12        554.13        562.42        25.37 o
   1   9  12        214.54        205.38        17.30 o
   3   9  12         50.98         55.72        11.47 o
 -12  10  12         62.75         66.46        15.04 o
 -10  10  12         45.66         76.74        15.16 o
  -8  10  12        697.63        722.33        29.96 o
  -6  10  12        950.03        995.93        33.44 o
  -4  10  12        117.94        116.73        34.67 o
  -2  10  12        170.85        141.07        15.96 o
   0  10  12        532.63        561.68        25.04 o
   2  10  12        219.59        239.57        33.57 o
 -11  11  12          5.32         24.77        12.45 o
  -9  11  12          3.73         35.12        12.82 o
  -7  11  12         57.21         33.03        37.97 o
  -5  11  12        296.81        323.75        39.07 o
  -3  11  12         92.95        104.85        14.81 o
  -1  11  12         28.24         31.63        39.07 o
 -10  12  12         19.06         -7.70        16.51 o
  -8  12  12         80.73         63.84        18.71 o
  -6  12  12        179.82        202.28        18.18 o
  -4  12  12         24.11         31.39        11.60 o
  -2  12  12         22.01         10.13        10.33 o
 -17   1  13         48.57         42.06        16.51 o
 -15   1  13         54.98        108.94        18.28 o
 -13   1  13        143.22        140.80        17.85 o
 -11   1  13        102.03        103.97        16.29 o
  -9   1  13        600.08        650.80        24.84 o
  -7   1  13        435.25        457.50        17.87 o
  -5   1  13        268.29        295.34        15.54 o
  -3   1  13        786.16        901.31        28.44 o
  -1   1  13         18.20         19.18         9.05 o
   1   1  13        121.61        124.98        12.37 o
   3   1  13        823.22        796.25        23.51 o
 -16   2  13        101.21        125.72        18.49 o
 -14   2  13        158.49        129.53        20.91 o
 -12   2  13        304.58        263.06        28.62 o
 -10   2  13        320.20        339.24        25.11 o
  -8   2  13        418.98        452.83        20.89 o
  -6   2  13        548.21        567.68        19.80 o
  -4   2  13        131.71        133.87        11.78 o
  -2   2  13        452.47        440.86        17.71 o
   0   2  13       1448.47       1583.26        31.63 o
   2   2  13        203.81        181.32        13.32 o
   4   2  13        118.07        112.11        12.46 o
 -17   3  13         35.79         30.41        15.51 o
 -15   3  13          7.49         13.90        13.47 o
 -13   3  13          4.18         -6.15        11.27 o
 -11   3  13         50.09         50.24        11.30 o
  -9   3  13         58.91         67.67        12.42 o
  -7   3  13         46.19         45.89        10.58 o
  -5   3  13         11.80          3.58         9.09 o
  -3   3  13         25.81         40.16         9.26 o
  -1   3  13        106.95        108.86        11.41 o
   1   3  13        121.08        124.95        12.07 o
   3   3  13          1.45          9.48         9.21 o
 -16   4  13        117.70        161.58        35.77 o
 -14   4  13         52.27         69.59        15.57 o
 -12   4  13          1.33         -1.43        10.13 o
 -10   4  13         65.88         58.10        12.04 o
  -8   4  13        300.61        283.90        29.59 o
  -6   4  13        874.88        953.05        27.52 o
  -4   4  13         60.53         85.06        11.82 o
  -2   4  13         19.40         33.79        10.13 o
   0   4  13        235.47        241.67        14.12 o
   2   4  13         48.08         46.29        10.51 o
   4   4  13        207.82        205.02        14.45 o
 -15   5  13        274.46        290.33        24.09 o
 -13   5  13        202.47        213.51        30.36 o
 -11   5  13         85.02        109.17        13.95 o
  -9   5  13        209.40        208.94        16.09 o
  -7   5  13        648.23        646.03        29.82 o
  -5   5  13        864.30        810.89        25.12 o
  -3   5  13        214.81        246.14        20.33 o
  -1   5  13        170.33        207.29        15.72 o
   1   5  13        466.09        488.00        21.70 o
   3   5  13        671.22        657.00        25.92 o
 -14   6  13         63.96         55.03        14.79 o
 -12   6  13        347.31        390.91        20.95 o
 -10   6  13        121.59        166.81        15.05 o
  -8   6  13          2.37          1.96        11.47 o
  -6   6  13         38.84         56.87        11.82 o
  -4   6  13         41.02         43.95        10.65 o
  -2   6  13        131.96        116.52        16.31 o
   0   6  13        207.38        234.36        15.94 o
   2   6  13        111.33        133.18        29.17 o
 -13   7  13         67.26         62.49        12.13 o
 -11   7  13         44.97         32.45        18.03 o
  -9   7  13         45.36         50.14        11.40 o
  -7   7  13        204.99        225.21        16.21 o
  -5   7  13         17.22         20.42         9.73 o
  -3   7  13          4.53          3.30         9.86 o
  -1   7  13         50.86         52.24        13.75 o
   1   7  13        529.63        566.64        28.02 o
 -12   8  13        532.26        481.61        22.62 o
 -10   8  13        404.16        466.85        22.11 o
  -8   8  13        159.76        153.05        31.92 o
  -6   8  13         88.58         86.02        15.16 o
  -4   8  13        345.55        426.78        24.76 o
  -2   8  13        702.66        776.17        31.17 o
   0   8  13        681.91        702.52        30.15 o
 -11   9  13          5.54         10.01        12.82 o
  -9   9  13        152.66        173.65        18.68 o
  -7   9  13         96.27        117.21        17.07 o
  -5   9  13        232.72        279.08        21.93 o
  -3   9  13        747.83        837.53        32.44 o
  -1   9  13         14.63         -4.29        10.48 o
 -10  10  13         13.65         14.18        12.82 o
  -8  10  13         28.49         32.23        13.21 o
  -6  10  13          8.11         -2.94        11.37 o
  -4  10  13         17.25         27.68        12.00 o
  -2  10  13          6.21          0.12        10.17 o
  -7  11  13        154.52        183.81        28.62 o
 -14   0  14         13.81         37.42        23.11 o
 -12   0  14        244.74        219.04        29.72 o
 -10   0  14        131.43         89.16        23.11 o
  -8   0  14        111.07         74.35        16.34 o
  -6   0  14       1786.28       1877.58        68.79 o
  -4   0  14        652.72        686.64        31.10 o
  -2   0  14         18.93         20.78        12.82 o
   0   0  14         73.51         27.01        15.04 o
   2   0  14        367.78        376.62        41.28 o
 -15   1  14          6.27         20.21        15.16 o
 -13   1  14         19.97          3.64        12.82 o
 -11   1  14         29.71         28.65        14.26 o
  -9   1  14        168.40        177.69        16.09 o
  -7   1  14        797.94        863.38        24.72 o
  -5   1  14          1.62          7.66         8.93 o
  -3   1  14         11.27         -8.38         8.38 o
  -1   1  14        133.24        138.45        12.64 o
   1   1  14        193.61        196.14        14.26 o
 -14   2  14          4.09          1.70        17.61 o
 -12   2  14         35.10         33.31        14.73 o
 -10   2  14         75.55         64.62        13.12 o
  -8   2  14          3.09          3.03        14.59 o
  -6   2  14        181.94        220.16        23.10 o
  -4   2  14        262.37        272.37        15.68 o
  -2   2  14        110.86         88.53        13.66 o
   0   2  14          1.59         -0.41         9.36 o
 -15   3  14         88.91        106.54        18.16 o
 -13   3  14         35.07         39.10        19.26 o
 -11   3  14         35.69         54.59        12.28 o
  -9   3  14        817.01        831.81        35.99 o
  -7   3  14        452.48        506.10        23.28 o
  -5   3  14        152.15        161.52        15.25 o
  -3   3  14        254.51        280.01        26.37 o
  -1   3  14        112.08        109.64        12.16 o
   1   3  14        197.71        192.35        17.24 o
 -14   4  14        103.80        107.48        18.63 o
 -12   4  14          1.51          4.49        10.54 o
 -10   4  14        258.70        293.97        18.82 o
  -8   4  14        105.18        126.92        14.54 o
  -6   4  14         34.10         61.02        13.38 o
  -4   4  14        631.11        628.86        24.15 o
  -2   4  14        134.92        125.22        14.24 o
   0   4  14        156.44        198.22        31.16 o
 -13   5  14          2.93          9.59        13.60 o
 -11   5  14          4.44          7.04        11.00 o
  -9   5  14          1.90          9.90        10.77 o
  -7   5  14          3.14         -3.38        14.03 o
  -5   5  14          5.11         13.39        10.13 o
  -3   5  14         65.52         82.70        13.22 o
  -1   5  14          0.17          9.59        11.60 o
 -12   6  14         11.17          9.33        10.93 o
 -10   6  14        224.19        246.18        22.22 o
  -8   6  14        285.69        276.40        18.19 o
  -6   6  14        381.19        403.88        21.14 o
  -4   6  14        208.31        231.08        17.13 o
  -2   6  14         69.49         77.06        12.37 o
 -11   7  14        148.61        132.84        15.75 o
  -9   7  14        156.15        171.65        30.34 o
  -7   7  14        405.40        454.35        22.41 o
  -5   7  14         67.58         77.20        12.85 o
  -3   7  14        237.91        269.23        25.87 o
 -10   8  14          1.14         15.14        11.02 o
  -8   8  14         61.32         82.43        16.12 o
  -6   8  14          0.46         10.54        12.41 o
  -4   8  14         31.44         50.39        13.75 o
 -11   1  15         56.29         52.70        16.72 o
  -9   1  15         55.73         60.74        16.61 o
  -7   1  15        221.44        208.99        17.93 o
  -5   1  15        136.53        147.94        21.29 o
  -3   1  15        236.87        245.11        16.05 o
 -12   2  15          1.85         18.50        14.26 o
 -10   2  15        177.34        183.02        20.97 o
  -8   2  15        513.32        536.71        31.81 o
  -6   2  15        425.16        451.75        23.05 o
  -4   2  15         79.69         65.41        13.60 o
 -11   3  15        137.70        172.50        20.97 o
  -9   3  15         10.83         23.30        12.42 o
  -7   3  15          0.54         -5.89         9.94 o
  -5   3  15         52.27         82.93        13.09 o
  -3   3  15          4.82         10.76        11.40 o
 -10   4  15        249.65        254.02        20.18 o
  -8   4  15        327.01        421.83        30.29 o
  -6   4  15         27.85         10.98        11.40 o
  -4   4  15         13.29         -2.90        11.30 o
  -9   5  15         68.81         81.57        14.29 o
  -7   5  15        426.35        554.61        24.96 o
                                                
